# Supplementary material for: Factors affecting clothing purchase intention in mobile short video app: Mediation of perceived value and immersion experience
Source: PLoS One. 2022 Sep 13;17(9):e0273968. doi: 10.1371/journal.pone.0273968 (PMC9469968; doi:10.1371/journal.pone.0273968)
Supplement: S1 Data — (XLSX) [file pone.0273968.s001.xlsx]

## Sheet: Sheet1
			I am a member of the MSVA and can communicate freely with others.	I can establish good social relations with other users and become friends.	There are many activities and services about product information exchange and interpersonal interaction.	There are a lot of interaction design features, which can help me achieve the expected goals.	The MSVA can give me valuable recommendations and suggestions whenever I need.	The clothing purchased in MSVA can offer great value.	The clothing purchased in MSVA can meet my expectations.	The interactive experience of buying clothes in MSVA is very good.	When I participated in interaction in MSVA, I felt that time passed quickly.	I really enjoy the process of buying clothing in MSVA.	The MSVA has a strong attraction for me to buy clothing.	I will always use the MSVA to buy clothing in the future.	I will use MSVA rather than other types of e-commerce to keep buying clothing.	I would recommend MSVA to others to buy clothing.	Your gender is?	Your age is?	Your education is?	Your Monthly income is?	Your social e-commerce Purchase experience is?
1	162秒	222.96.202.117(国外-韩国)	4	5	4	4	4	4	5	5	5	5	4	4	4	4	1	4	1	3	5
2	118秒	125.89.88.12(广东-湛江)	3	3	3	3	3	3	3	3	3	3	3	3	3	3	1	3	2	2	3
3	370秒	119.59.232.104(广东-深圳)	4	5	2	4	2	2	5	5	5	4	4	4	3	4	2	5	2	2	5
4	170秒	180.138.125.169(广西-贺州)	4	2	1	3	3	3	3	3	3	3	3	3	3	3	2	3	2	3	3
5	129秒	103.27.26.204(广东-东莞)	3	3	3	4	4	4	4	4	4	4	4	4	4	4	2	4	2	6	4
6	238秒	112.96.185.87(广东-广州)	3	4	3	4	4	4	4	4	3	3	3	3	4	5	2	5	2	6	4
7	141秒	14.117.99.10(广东-江门)	3	3	3	4	3	4	4	4	3	4	4	4	4	4	2	4	2	3	4
8	413秒	117.140.124.221(广西-河池)	3	5	3	3	3	3	3	4	4	4	3	3	3	3	2	3	2	2	4
9	484秒	183.191.239.53(山西-太原)	4	5	4	3	3	3	5	5	4	3	3	4	4	4	2	4	2	3	5
10	267秒	103.27.26.116(广东-东莞)	4	4	3	4	3	3	4	4	4	4	4	4	3	3	2	3	2	2	4
11	361秒	103.27.26.127(广东-东莞)	4	4	4	3	3	4	4	4	4	4	4	4	4	4	2	3	2	2	4
12	714秒	222.96.202.117(国外-韩国)	5	4	5	5	5	5	4	3	1	1	3	2	5	4	1	4	3	6	3
13	453秒	182.126.255.49(河南-开封)	5	3	2	5	3	2	5	5	5	2	3	5	3	4	2	3	3	6	5
14	342秒	120.239.114.216(广东-阳江)	3	3	2	3	3	4	4	4	4	4	4	4	3	4	1	5	2	2	4
15	158秒	120.242.244.214(安徽-安庆)	2	2	3	3	2	2	3	2	2	3	3	2	2	3	1	3	2	4	2
16	106秒	120.239.130.23(广东-云浮)	5	5	5	5	5	5	5	5	3	3	4	4	4	4	1	4	2	3	5
17	187秒	223.104.27.208(甘肃-兰州)	3	4	4	4	3	3	3	3	4	4	4	3	4	4	2	3	2	2	3
18	792秒	112.96.112.78(广东-佛山)	5	5	1	3	1	5	5	1	3	3	5	5	3	3	1	5	2	6	1
19	375秒	120.229.2.226(广东-深圳)	3	3	3	3	4	4	4	4	5	5	5	5	3	4	2	5	2	3	4
20	203秒	223.104.65.154(广东-未知)	3	2	5	5	5	5	5	5	5	5	5	5	5	5	2	5	2	2	5
21	153秒	106.34.216.247(河南-郑州)	5	4	4	5	4	4	4	4	3	4	3	3	4	4	1	5	2	1	4
22	145秒	122.97.178.169(江苏-南京)	4	4	4	4	3	4	3	4	3	3	3	4	3	4	2	4	2	2	4
23	353秒	223.88.220.175(河南-安阳)	4	4	4	4	4	3	4	4	3	4	4	4	4	4	2	3	2	2	4
24	132秒	223.89.56.88(河南-濮阳)	2	3	3	3	3	3	3	3	3	3	3	2	3	3	2	4	2	3	3
25	288秒	106.34.8.110(河南-郑州)	3	3	3	3	3	2	2	2	2	2	2	2	2	4	2	3	2	2	2
26	160秒	223.74.10.10(广东-湛江)	5	5	5	5	5	5	5	5	5	5	5	5	5	5	2	5	3	5	5
27	163秒	223.88.201.42(河南-安阳)	4	4	4	2	3	1	2	2	4	2	2	2	2	2	1	3	2	3	2
28	199秒	123.4.144.241(河南-安阳)	3	3	3	4	4	4	4	5	5	3	4	5	4	5	2	4	2	2	5
29	321秒	1.192.34.115(河南-郑州)	3	3	4	4	4	4	3	3	4	4	4	4	4	4	2	4	2	2	3
30	485秒	223.88.228.13(河南-安阳)	3	3	4	4	2	4	3	3	2	4	2	4	4	4	2	4	2	1	3
31	407秒	42.232.76.233(河南-南阳)	3	4	1	2	3	3	4	4	4	4	4	3	3	3	2	2	2	2	4
32	142秒	117.136.56.208(黑龙江-哈尔滨)	3	5	5	5	5	5	5	5	5	5	5	5	5	5	2	3	2	3	5
33	634秒	221.14.20.174(河南-濮阳)	4	5	5	3	3	4	3	3	4	4	4	4	3	3	2	3	2	2	3
34	255秒	115.53.75.89(河南-许昌)	3	4	2	4	4	4	4	3	3	4	4	3	3	4	2	4	2	4	3
35	110秒	117.165.190.252(江西-上饶)	3	3	3	3	3	3	3	4	3	4	3	4	3	4	2	4	2	2	4
36	655秒	223.89.2.20(河南-濮阳)	4	4	4	3	2	3	3	3	3	3	2	3	4	4	2	3	2	3	3
37	186秒	39.149.61.209(河南-新乡)	5	5	5	1	3	3	3	3	3	3	3	3	3	3	1	3	2	1	3
38	440秒	223.91.136.34(河南-漯河)	3	4	3	4	3	3	4	4	4	4	4	4	4	4	2	3	2	1	4
39	154秒	183.202.153.101(山西-临汾)	4	3	3	3	4	4	4	4	4	4	4	4	4	4	1	4	2	3	4
40	159秒	115.59.230.81(河南-三门峡)	1	3	3	4	4	4	4	4	4	4	4	4	3	3	1	3	2	1	4
41	493秒	223.90.53.236(河南-焦作)	4	4	4	3	3	3	4	4	4	4	4	4	4	4	1	3	2	2	4
42	240秒	117.136.32.31(广东-茂名)	4	4	4	4	4	4	4	4	4	4	4	4	4	4	2	4	3	3	4
43	85秒	223.104.105.154(河南-郑州)	1	1	1	1	1	1	1	1	1	1	1	1	1	1	1	5	2	1	1
44	399秒	117.136.106.139(河南-郑州)	3	4	4	4	3	3	4	4	4	4	4	4	4	4	2	4	2	2	4
45	880秒	223.104.211.168(上海-上海)	5	5	5	5	3	3	5	5	5	5	4	5	4	5	2	4	2	1	5
46	629秒	106.34.197.28(河南-郑州)	5	5	3	3	4	3	3	2	4	3	3	3	3	5	2	3	2	3	2
47	116秒	223.89.234.173(河南-商丘)	2	3	3	3	3	3	3	2	2	3	2	3	3	3	1	3	2	1	2
48	428秒	223.88.211.115(河南-安阳)	3	3	2	3	4	3	3	3	3	3	2	4	2	4	1	3	2	2	3
49	473秒	223.91.109.229(河南-南阳)	4	3	4	4	3	4	3	3	4	4	3	2	2	3	2	4	2	2	3
50	217秒	117.136.41.115(广东-深圳)	3	4	3	3	3	3	4	4	4	4	3	4	4	4	2	3	2	3	4
51	332秒	182.120.239.132(河南-漯河)	5	5	3	5	5	5	5	5	3	4	5	4	5	5	1	4	2	3	5
52	698秒	123.149.109.151(河南-周口)	3	3	4	4	3	3	4	3	4	4	4	4	3	3	2	3	2	2	3
53	1530秒	117.136.41.108(广东-深圳)	5	4	4	5	3	3	5	5	5	4	5	5	4	5	2	5	2	2	5
54	216秒	14.28.167.55(广东-深圳)	3	3	3	3	3	3	3	3	3	3	3	3	3	3	2	3	2	1	3
55	510秒	117.136.79.183(广东-深圳)	2	1	2	4	3	4	4	4	4	4	3	4	3	4	2	3	2	1	4
56	215秒	120.239.40.140(广东-茂名)	3	2	4	4	4	5	5	5	5	5	5	5	3	4	1	4	2	2	5
57	481秒	117.160.154.99(河南-郑州)	4	3	4	3	3	4	4	4	4	4	3	4	3	3	1	3	2	1	4
58	440秒	125.46.247.20(河南-郑州)	3	5	4	5	5	5	5	5	5	5	5	5	5	5	2	5	3	6	5
59	205秒	223.88.245.235(河南-安阳)	5	5	5	5	5	5	5	5	5	5	5	5	5	5	2	5	2	2	5
60	514秒	223.104.65.69(广东-湛江)	5	5	3	4	3	5	5	4	5	3	2	4	4	5	2	4	2	1	4
61	623秒	120.239.157.78(广东-肇庆)	3	3	4	4	4	4	4	5	4	3	4	3	3	4	2	5	2	2	5
62	92秒	120.239.49.229(广东-茂名)	1	1	1	1	1	1	1	1	1	1	1	1	1	1	1	3	2	4	1
63	110秒	117.160.154.99(河南-郑州)	3	3	3	3	3	3	3	3	3	3	3	3	3	3	1	3	2	1	3
64	237秒	112.53.96.225(河南-郑州)	4	4	4	4	4	4	4	4	3	4	3	3	4	4	2	4	2	2	4
65	185秒	42.234.16.103(河南-焦作)	3	3	3	3	3	3	3	3	3	4	4	4	4	4	2	4	2	1	3
66	220秒	223.88.245.215(河南-安阳)	4	4	5	4	3	4	4	4	3	4	3	4	4	4	1	4	2	1	4
67	991秒	112.96.117.200(广东-广州)	3	3	4	2	1	2	2	4	2	2	2	1	4	1	1	3	2	2	4
68	216秒	223.90.238.124(河南-许昌)	1	2	3	3	2	3	4	4	4	4	3	3	3	3	1	2	2	2	4
69	262秒	118.212.190.246(江西-南昌)	3	3	3	3	3	4	3	3	4	4	4	2	4	4	2	5	2	5	3
70	211秒	42.233.129.93(河南-安阳)	4	3	3	3	3	4	4	4	3	3	4	4	3	4	2	3	2	2	4
71	156秒	183.7.177.164(广东-汕头)	1	4	4	5	5	5	3	5	5	5	5	5	5	5	2	5	2	5	5
72	259秒	117.136.79.206(广东-茂名)	4	1	2	3	3	4	3	4	4	3	3	3	4	4	1	3	2	1	4
73	225秒	117.136.79.204(广东-茂名)	2	3	4	3	4	4	4	4	4	4	4	3	5	5	2	5	2	2	4
74	201秒	61.158.147.85(河南-洛阳)	5	5	5	5	5	5	5	5	5	4	4	4	4	4	2	5	2	2	5
75	235秒	113.69.37.173(广东-佛山)	4	4	4	4	4	4	4	4	4	4	4	4	4	4	1	3	2	4	4
76	128秒	223.104.27.217(甘肃-兰州)	3	4	4	4	3	4	3	2	3	3	4	4	3	3	1	3	2	1	2
77	121秒	14.24.160.90(广东-广州)	4	4	4	4	4	4	4	4	3	4	5	5	5	5	1	5	2	3	4
78	173秒	223.98.217.105(山东-临沂)	4	3	3	4	3	4	3	4	3	3	3	3	3	3	1	4	2	1	4
79	143秒	223.89.196.147(河南-商丘)	3	3	3	3	3	3	3	3	3	3	3	3	3	3	2	3	2	2	3
80	400秒	223.104.111.219(北京-北京)	4	4	4	4	3	4	4	4	4	4	4	4	4	4	2	4	2	3	4
81	262秒	42.89.121.109(甘肃-陇南)	5	2	1	3	4	5	4	4	4	3	4	4	4	4	1	4	2	2	4
82	1876秒	103.134.198.20(四川-成都)	3	2	3	4	3	4	4	4	4	4	3	4	3	4	2	3	2	1	4
83	448秒	39.149.142.120(河南-郑州)	3	3	3	5	4	4	4	5	4	4	3	3	3	3	2	4	2	1	5
84	192秒	120.229.130.139(广东-东莞)	3	3	3	3	3	5	4	4	5	5	5	5	5	5	2	5	3	6	4
85	113秒	223.104.112.50(北京-北京)	3	3	3	3	3	3	3	3	3	3	3	3	3	3	2	3	2	2	3
86	198秒	61.158.146.163(河南-洛阳)	3	4	5	5	4	5	4	3	3	4	3	3	4	4	1	3	2	4	3
87	841秒	14.24.44.167(广东-深圳)	3	5	5	4	4	2	5	4	5	4	5	4	4	5	2	5	2	2	4
88	141秒	123.15.164.199(河南-平顶山)	3	3	3	2	5	4	4	4	4	4	4	4	4	4	2	3	2	2	4
89	220秒	125.90.123.242(广东-阳江)	5	5	5	5	5	5	5	5	5	5	5	5	5	5	2	4	2	5	5
90	200秒	223.104.65.147(广东-未知)	3	3	3	4	3	3	3	3	3	3	3	3	3	3	2	3	2	1	3
91	538秒	27.224.10.137(甘肃-临夏)	5	3	5	4	3	3	5	5	4	3	3	4	3	4	2	3	2	4	5
92	138秒	223.90.122.179(河南-信阳)	3	3	2	3	3	2	3	4	4	3	3	2	3	3	1	3	2	2	4
93	608秒	120.228.129.32(湖南-长沙)	3	4	3	3	3	4	3	3	4	3	3	3	4	5	2	4	2	6	3
94	741秒	14.24.168.210(广东-广州)	4	5	3	5	3	4	5	5	5	5	5	3	5	5	2	5	2	1	5
95	265秒	39.148.11.6(河南-驻马店)	5	5	5	3	3	4	4	4	4	4	4	4	4	4	2	4	2	1	4
96	422秒	117.136.79.205(广东-茂名)	3	5	3	4	3	4	5	4	5	4	4	4	4	4	2	4	2	3	4
97	159秒	112.96.180.174(广东-广州)	3	4	3	3	3	4	3	3	3	3	3	3	3	3	2	4	3	6	3
98	551秒	120.231.99.186(广东-中山)	3	4	3	4	4	5	4	4	3	4	4	4	3	4	2	5	2	5	4
99	168秒	223.90.36.210(河南-焦作)	3	3	3	4	3	3	3	3	4	3	4	3	3	3	2	3	2	1	3
100	718秒	223.91.213.186(河南-新乡)	5	4	4	4	3	4	5	5	5	4	5	5	4	5	2	4	2	3	5
101	199秒	117.136.107.32(河南-郑州)	3	3	4	3	3	3	3	3	3	3	3	3	3	3	2	3	2	4	3
102	310秒	113.110.68.89(广东-湛江)	3	5	5	4	4	4	3	4	4	4	4	4	4	4	2	4	2	3	4
103	242秒	14.210.0.31(广东-湛江)	3	3	4	4	4	5	5	5	5	5	4	4	4	4	2	5	2	3	5
104	126秒	223.104.65.71(广东-湛江)	4	3	3	3	3	3	3	3	3	3	3	3	3	3	2	3	2	2	3
105	552秒	223.104.1.239(广东-江门)	4	3	2	5	4	5	5	5	5	3	4	5	4	5	2	5	2	4	5
106	157秒	111.199.61.223(北京-北京)	3	3	3	3	3	3	3	3	3	3	3	3	3	3	2	3	2	1	3
107	242秒	112.96.66.91(广东-佛山)	5	3	5	3	3	3	3	3	3	3	3	1	3	5	2	3	3	6	3
108	327秒	117.136.106.180(河南-郑州)	5	5	5	5	3	4	3	3	4	4	3	4	4	4	1	4	2	2	3
109	550秒	223.104.108.161(河南-开封)	3	4	4	4	3	4	4	4	4	4	4	4	4	4	1	4	2	2	4
110	496秒	223.104.19.154(河南-郑州)	5	5	5	4	5	5	5	5	5	4	5	5	5	5	2	5	2	1	5
111	226秒	117.182.28.134(广西-玉林)	3	4	4	4	4	4	4	4	4	4	4	4	4	4	2	4	3	6	4
112	137秒	183.18.124.28(广东-湛江)	4	4	4	4	4	3	3	3	3	3	3	3	4	4	1	4	2	6	3
113	121秒	61.158.149.225(河南-郑州)	3	3	3	3	3	3	3	3	3	3	3	3	3	3	2	3	2	5	3
114	205秒	183.0.88.140(广东-湛江)	3	4	4	4	4	4	4	4	4	4	4	4	4	4	2	4	2	2	4
115	121秒	120.229.90.22(广东-深圳)	4	4	4	5	5	5	5	5	5	5	4	4	5	4	1	5	2	2	5
116	118秒	120.217.128.199(河南-安阳)	4	4	4	4	4	4	4	4	4	4	4	4	4	4	2	5	2	1	4
117	510秒	223.89.49.49(河南-濮阳)	3	1	4	2	3	3	4	4	4	4	3	4	3	4	2	4	2	2	4
118	462秒	123.9.175.73(河南-许昌)	3	3	3	4	2	5	4	4	3	4	4	3	4	3	2	3	2	3	4
119	330秒	14.28.58.149(广东-肇庆)	2	5	3	4	3	3	5	4	4	1	4	4	3	3	2	4	2	1	4
120	367秒	119.140.114.170(广东-湛江)	4	4	3	4	3	4	5	5	5	4	3	4	3	4	2	5	3	2	5
121	138秒	223.74.86.13(广东-湛江)	3	3	3	3	3	3	3	3	3	3	3	3	3	3	2	3	1	2	3
122	432秒	120.231.13.64(广东-湛江)	3	5	5	4	3	3	3	4	4	3	2	4	5	4	2	2	3	5	4
123	321秒	14.119.195.108(广东-湛江)	5	4	4	4	3	5	5	5	5	5	5	4	4	4	2	4	3	2	5
124	171秒	183.0.91.176(广东-湛江)	5	5	5	5	5	5	5	5	5	3	4	4	3	3	2	5	1	1	5
125	149秒	120.239.138.18(广东-湛江)	5	4	3	3	3	3	4	3	4	4	4	3	4	4	2	3	2	4	3
126	255秒	223.104.63.138(广东-未知)	5	5	5	5	5	5	5	5	5	5	5	5	5	5	2	5	2	2	5
127	160秒	14.210.3.144(广东-湛江)	5	5	5	5	5	5	4	4	4	4	4	4	4	4	2	4	1	1	4
128	187秒	14.24.41.22(广东-深圳)	5	5	5	5	5	5	5	5	5	5	5	5	5	5	2	5	1	1	5
129	330秒	61.146.7.105(广东-湛江)	5	5	3	3	3	3	3	3	3	3	3	3	3	3	2	3	3	2	3
130	339秒	120.239.146.141(广东-湛江)	5	5	5	5	5	5	5	5	5	5	5	5	5	5	2	5	3	1	5
131	669秒	14.154.177.229(广东-深圳)	3	4	3	3	3	3	5	5	5	4	4	3	5	5	2	5	2	1	5
132	365秒	223.104.65.50(广东-湛江)	3	3	3	3	3	3	3	3	4	3	3	3	4	4	2	3	1	2	3
133	413秒	223.104.64.78(广东-湛江)	5	4	5	4	5	3	4	4	5	4	4	4	5	5	2	5	3	6	4
134	375秒	59.152.38.44(河南-郑州)	3	4	4	1	5	5	5	5	5	5	5	5	4	4	2	4	2	2	5
135	240秒	120.239.138.83(广东-湛江)	2	4	3	3	3	3	3	3	3	3	3	3	3	3	2	3	1	2	3
136	156秒	117.136.123.6(江西-赣州)	4	4	4	4	4	4	4	4	4	4	4	4	4	4	2	4	2	2	4
137	238秒	61.158.148.3(河南-郑州)	3	3	4	4	4	4	3	4	4	4	4	3	4	4	1	4	2	2	4
138	203秒	14.24.45.43(广东-未知)	2	3	4	4	4	4	3	4	4	4	4	4	4	3	2	3	3	5	4
139	216秒	113.110.107.113(广东-湛江)	3	2	4	4	3	4	4	4	4	4	4	4	3	4	2	4	2	2	4
140	309秒	14.122.168.34(广东-湛江)	4	4	4	4	4	4	3	3	3	3	3	3	3	4	2	3	1	1	3
141	383秒	223.90.226.16(河南-许昌)	3	3	3	4	3	3	4	4	4	3	3	3	4	4	2	4	2	1	4
142	98秒	223.104.90.233(广西-南宁)	5	5	5	5	5	5	5	5	5	5	5	5	5	5	1	5	2	2	5
143	541秒	117.136.79.204(广东-茂名)	4	4	4	4	2	4	4	4	4	4	4	4	4	4	2	4	3	5	4
144	98秒	117.157.198.128(甘肃-庆阳)	3	3	3	3	3	3	3	3	3	3	3	3	3	3	1	3	2	1	3
145	169秒	14.25.64.241(广东-东莞)	4	4	4	4	4	4	4	4	4	4	4	4	4	4	2	4	1	4	4
146	150秒	27.199.0.38(山东-济宁)	3	4	4	4	4	4	4	4	4	4	4	4	4	4	2	4	3	6	4
147	112秒	223.88.213.184(河南-安阳)	4	4	4	4	4	4	4	4	4	4	4	4	4	4	2	4	2	2	4
148	151秒	113.117.196.69(广东-中山)	5	4	4	5	4	5	3	4	4	4	5	5	5	4	2	4	2	2	4
149	135秒	120.231.70.56(广东-肇庆)	2	2	3	2	4	2	4	2	3	2	4	2	4	2	1	3	2	2	2
150	394秒	61.158.147.139(河南-洛阳)	3	4	3	5	5	5	5	5	5	5	5	5	4	5	2	3	2	3	5
151	140秒	223.104.66.59(广东-广州)	3	3	3	3	3	3	3	3	3	3	3	3	3	3	1	3	2	4	3
152	364秒	120.231.17.40(广东-湛江)	5	4	4	4	3	4	4	4	4	4	4	4	3	3	2	4	3	2	4
153	111秒	39.144.22.206(新疆-克孜勒苏)	4	4	4	4	4	4	4	4	4	4	4	4	4	4	2	4	2	2	4
154	133秒	223.89.54.175(河南-濮阳)	5	5	5	5	5	5	5	5	5	5	5	5	5	5	2	5	2	2	5
155	255秒	123.128.148.27(山东-威海)	4	4	3	4	3	4	5	4	4	4	3	4	4	4	2	3	2	2	4
156	104秒	182.133.199.78(四川-宜宾)	5	5	5	5	5	5	5	5	5	5	5	5	4	5	2	2	2	3	5
157	419秒	183.18.25.106(广东-湛江)	4	4	3	4	4	4	4	3	4	4	3	2	4	4	2	4	3	2	3
158	353秒	39.149.41.104(河南-南阳)	3	3	3	3	3	4	2	2	4	2	3	2	3	3	2	3	2	3	2
159	160秒	183.202.62.141(山西-运城)	5	5	5	5	3	3	3	3	3	3	3	3	3	3	1	4	2	3	3
160	441秒	14.27.34.109(广东-广州)	4	5	5	5	5	5	4	3	3	4	4	4	5	5	2	5	2	3	3
161	222秒	223.88.185.226(河南-洛阳)	5	3	3	4	4	5	5	5	5	5	5	5	4	5	2	4	2	2	5
162	107秒	157.122.164.33(广东-肇庆)	3	3	3	3	3	3	3	3	3	3	3	3	3	3	1	3	2	2	3
163	129秒	219.136.2.43(广东-广州)	5	5	5	5	5	5	5	5	5	5	5	5	5	5	2	5	2	3	5
164	159秒	223.74.89.165(广东-茂名)	4	4	4	4	4	5	4	5	5	5	4	4	4	4	2	4	2	1	5
165	353秒	123.149.6.33(河南-郑州)	5	3	5	5	5	5	5	5	5	5	5	5	5	5	2	3	2	1	5
166	157秒	223.74.20.141(广东-东莞)	3	3	3	3	3	3	3	3	3	3	3	3	3	3	2	3	2	2	3
167	477秒	120.229.232.70(广东-揭阳)	4	4	4	4	4	4	4	4	4	4	4	4	4	4	2	3	1	1	4
168	251秒	223.104.112.34(北京-北京)	3	3	3	3	3	3	3	3	3	3	3	3	3	3	2	4	1	1	3
169	982秒	120.231.37.226(广东-湛江)	5	5	5	5	5	5	5	5	5	5	5	5	5	5	2	5	2	2	5
170	185秒	223.88.70.90(河南-郑州)	4	4	4	4	4	4	4	4	4	4	4	4	4	5	2	5	2	2	4
171	249秒	123.145.128.9(重庆-重庆)	4	5	4	5	3	3	4	4	4	4	4	3	4	4	2	4	2	6	4
172	164秒	120.230.221.232(广东-阳江)	3	3	4	4	3	4	3	3	3	3	3	3	3	3	2	3	1	1	3
173	358秒	117.136.85.22(云南-昆明)	5	5	5	5	5	5	5	5	5	5	5	5	5	5	2	5	1	2	5
174	190秒	117.136.30.40(重庆-重庆)	5	5	5	5	5	5	5	5	5	5	5	5	5	5	2	5	2	1	5
175	198秒	223.73.163.31(广东-阳江)	5	4	5	5	5	5	5	5	5	5	5	5	5	5	2	5	1	1	5
176	212秒	123.244.16.97(辽宁-铁岭)	4	4	3	2	2	2	4	4	4	3	3	3	3	4	2	3	2	5	4
177	617秒	183.206.133.177(江苏-徐州)	2	2	5	5	5	5	5	5	5	5	5	5	5	5	1	4	3	3	5
178	334秒	42.234.54.251(河南-焦作)	4	4	4	4	4	3	4	4	3	4	4	4	4	4	1	3	2	2	4
179	403秒	223.104.1.188(广东-江门)	3	1	3	3	3	5	4	4	4	4	1	5	5	5	2	4	2	1	4
180	629秒	223.104.1.65(广东-汕头)	3	3	2	4	3	3	3	2	4	3	3	3	4	4	2	4	1	1	2
181	381秒	223.104.1.220(广东-江门)	3	3	3	4	3	3	4	4	4	3	4	4	3	3	2	3	1	1	4
182	508秒	120.216.242.37(河南-济源)	3	3	3	3	4	4	3	4	4	3	3	3	4	4	2	3	1	1	4
183	218秒	223.104.63.195(广东-深圳)	3	3	4	3	3	4	4	4	4	4	3	4	4	3	2	3	2	1	4
184	215秒	117.136.79.185(广东-深圳)	4	4	4	4	4	4	4	4	4	4	4	4	4	4	2	4	2	2	4
185	293秒	223.104.65.151(广东-未知)	3	1	4	3	3	4	4	4	4	4	3	3	3	3	2	3	2	2	4
186	116秒	106.46.67.241(河南-驻马店)	3	3	3	3	3	3	3	3	3	3	3	3	3	3	1	3	2	1	3
187	500秒	223.104.65.152(广东-未知)	4	4	3	5	4	5	5	5	5	5	5	5	4	4	2	5	1	4	5
188	211秒	117.136.79.194(广东-茂名)	5	5	5	5	5	5	5	5	5	5	5	5	5	5	2	5	3	3	5
189	457秒	14.25.55.135(广东-广州)	3	3	3	3	3	3	3	3	3	4	4	4	3	3	2	4	1	1	3
190	365秒	117.179.76.195(黑龙江-伊春)	3	3	3	3	3	3	3	3	3	3	3	3	3	3	1	3	2	3	3
191	291秒	223.104.1.214(广东-江门)	2	5	5	5	5	5	5	4	5	5	5	5	5	5	2	4	1	1	4
192	302秒	115.58.250.8(河南-平顶山)	4	5	3	5	3	3	5	5	5	4	4	4	5	4	2	4	2	6	5
193	656秒	123.52.206.109(河南-濮阳)	4	4	3	4	3	3	4	4	4	4	4	4	3	4	1	3	2	2	4
194	231秒	120.239.136.10(广东-湛江)	3	4	4	4	4	3	3	3	4	4	4	4	4	4	2	4	3	3	3
195	203秒	123.149.32.166(河南-郑州)	3	3	2	3	3	4	4	4	3	4	3	4	3	2	2	4	2	1	4
196	169秒	42.232.255.2(河南-鹤壁)	4	4	4	4	4	4	4	4	4	4	4	4	4	4	2	4	2	1	4
197	365秒	223.104.92.42(北京-北京)	4	4	4	3	3	3	2	2	3	2	3	3	4	3	2	5	1	1	2
198	154秒	223.104.66.198(广东-未知)	5	5	5	5	5	5	5	4	5	5	5	5	5	5	1	5	1	1	4
199	96秒	116.29.10.205(广东-阳江)	4	4	4	4	4	4	4	4	4	4	4	4	4	4	2	4	1	1	4
200	367秒	113.117.47.172(广东-揭阳)	4	4	5	5	5	5	5	5	5	5	5	5	5	5	2	5	1	1	5
201	111秒	113.71.214.158(广东-佛山)	5	4	4	4	4	4	4	4	4	4	4	4	4	4	1	4	2	1	4
202	208秒	223.104.65.115(广东-湛江)	2	3	3	3	3	4	3	3	3	3	3	3	3	3	1	3	2	1	3
203	631秒	183.40.227.235(广东-广州)	3	3	4	4	4	4	4	4	4	4	3	3	4	4	2	3	3	2	4
204	2185秒	113.86.196.14(广东-湛江)	3	1	1	4	3	3	5	5	4	4	5	5	4	4	1	4	3	6	5
205	305秒	117.136.12.93(广东-佛山)	5	4	4	3	4	4	4	4	5	4	4	4	4	4	2	5	1	1	4
206	234秒	120.231.6.187(广东-湛江)	2	5	4	4	5	4	4	4	4	4	4	4	4	4	2	5	3	4	4
207	273秒	113.13.174.162(广西-柳州)	3	4	3	4	4	4	4	4	4	4	4	4	4	4	2	4	2	2	4
208	532秒	103.27.25.244(广东-东莞)	3	5	4	5	5	3	4	4	4	4	4	4	3	4	2	4	3	1	4
209	307秒	120.239.28.15(广东-汕尾)	5	5	5	5	5	5	4	4	2	3	3	2	4	3	1	3	3	6	4
210	125秒	120.230.179.25(广东-江门)	4	4	4	4	4	4	4	4	4	4	4	4	4	4	1	4	2	3	4
211	97秒	171.115.202.132(湖北-十堰)	3	4	3	3	3	5	5	4	4	4	3	4	4	3	2	5	2	4	4
212	736秒	60.222.93.203(山西-运城)	4	4	2	3	3	4	4	4	4	3	3	3	4	3	2	4	3	6	4
213	410秒	42.196.142.106(上海-上海)	4	4	5	3	3	3	4	4	4	4	4	4	4	4	2	4	3	6	4
214	167秒	223.104.93.126(北京-北京)	3	4	3	3	3	3	3	3	3	3	3	3	3	3	2	3	2	2	3
215	150秒	103.27.26.153(广东-东莞)	5	5	5	5	5	5	5	5	5	5	5	5	5	5	1	5	2	3	5
216	158秒	14.119.192.230(广东-湛江)	1	1	1	1	1	1	1	1	1	1	1	1	1	1	2	1	2	1	1
217	189秒	112.17.247.157(浙江-杭州)	1	4	1	1	3	4	1	5	4	1	4	4	3	3	2	3	2	3	5
218	209秒	223.104.57.227(甘肃-兰州)	5	5	5	5	5	5	5	5	5	5	5	5	5	5	1	5	2	2	5
219	104秒	120.231.70.56(广东-肇庆)	5	5	5	5	5	5	5	5	5	5	5	5	5	5	1	5	1	4	5
220	496秒	223.104.65.49(广东-湛江)	4	3	3	4	4	4	4	4	4	4	4	4	3	4	2	4	3	1	4
221	351秒	183.51.57.106(广东-阳江)	4	3	4	3	4	4	3	3	4	3	4	4	4	4	2	4	1	1	3
222	337秒	120.239.148.45(广东-湛江)	5	4	4	4	4	4	4	5	5	5	5	5	5	4	2	4	1	4	5
223	651秒	120.216.243.195(河南-济源)	5	5	5	5	5	5	5	5	5	5	5	5	5	5	1	5	1	1	5
224	361秒	117.136.106.18(河南-郑州)	3	3	3	3	3	4	5	5	5	5	5	5	5	5	2	3	2	1	5
225	356秒	223.90.126.52(河南-信阳)	4	5	3	3	3	5	5	5	5	5	5	5	2	5	2	5	2	2	5
226	571秒	120.239.232.135(广东-梅州)	4	4	3	3	3	4	4	4	4	4	3	4	4	4	2	4	2	1	4
227	245秒	163.179.50.39(广东-中山)	3	3	3	3	4	4	5	5	5	5	5	5	2	4	2	4	2	2	5
228	159秒	223.104.64.53(广东-汕头)	5	5	5	4	4	4	4	4	4	4	4	4	4	4	2	5	2	1	4
229	146秒	183.58.246.185(广东-珠海)	3	3	3	3	3	3	3	3	3	3	3	3	3	3	2	1	2	1	3
230	159秒	211.162.109.136(广东-肇庆)	4	4	3	4	4	4	4	4	4	3	4	4	4	4	2	4	2	2	4
231	307秒	61.146.0.156(广东-湛江)	3	4	4	4	4	4	4	4	4	4	4	4	4	4	2	4	3	4	4
232	198秒	14.24.152.66(广东-广州)	3	3	3	3	3	3	3	3	3	3	3	3	3	3	2	3	1	1	3
233	390秒	120.239.18.3(广东-汕头)	3	4	4	4	4	4	4	4	4	3	4	4	4	4	2	4	2	2	4
234	128秒	120.239.136.172(广东-湛江)	5	5	4	4	4	4	4	4	4	4	4	4	3	3	2	4	3	2	4
235	154秒	223.104.64.130(广东-深圳)	3	3	3	3	3	3	3	3	3	3	3	3	3	3	1	3	2	2	3
236	188秒	117.136.79.194(广东-茂名)	5	5	5	5	5	5	5	5	5	5	5	5	5	5	1	5	2	4	5
237	129秒	14.113.71.8(广东-阳江)	5	5	5	5	5	5	3	4	4	4	4	4	4	4	1	4	1	1	4
238	161秒	116.24.91.60(广东-深圳)	3	4	4	4	4	4	4	4	4	4	4	4	4	4	2	4	2	3	4
239	649秒	223.104.64.30(广东-东莞)	4	4	5	5	5	3	4	4	4	4	5	4	4	4	2	3	1	1	4
240	130秒	61.146.0.156(广东-湛江)	4	4	4	3	4	4	4	4	4	4	4	4	4	4	2	4	3	3	4
241	129秒	112.96.66.124(广东-佛山)	5	3	5	4	3	5	5	5	3	5	5	5	5	5	2	5	3	6	5
242	181秒	113.110.115.96(广东-湛江)	5	5	5	5	5	5	5	5	5	5	5	5	5	5	2	5	1	1	5
243	214秒	113.85.222.80(广东-肇庆)	5	4	5	5	5	5	5	5	5	5	5	4	4	5	2	4	2	3	5
244	400秒	183.31.31.105(广东-惠州)	5	5	5	5	5	5	5	5	5	5	5	5	5	5	1	5	2	2	5
245	312秒	163.179.49.5(广东-中山)	5	4	4	4	3	4	4	3	4	4	4	3	4	4	2	4	2	1	3
246	769秒	14.113.70.171(广东-阳江)	3	3	4	5	3	5	5	5	5	5	4	4	4	4	2	4	1	1	5
247	264秒	117.136.12.20(广东-佛山)	3	3	3	4	3	3	3	3	4	4	3	3	3	4	2	4	1	1	3
248	304秒	58.22.114.89(福建-福州)	3	3	3	3	3	4	4	4	4	4	4	4	4	4	2	4	2	5	4
249	105秒	222.96.202.117(国外-韩国)	3	3	4	4	4	4	3	4	3	4	4	4	4	4	1	3	3	3	4
250	94秒	113.25.82.61(山西-晋中)	3	3	3	3	3	3	3	3	3	3	3	3	3	3	2	3	2	3	3
251	143秒	59.34.252.167(广东-湛江)	4	4	4	4	4	4	4	4	4	4	4	4	4	4	2	4	3	6	4
252	185秒	183.1.253.59(广东-揭阳)	4	4	4	5	4	4	4	4	4	4	4	4	4	4	2	4	3	5	4
253	233秒	42.93.189.247(甘肃-甘南)	3	1	5	4	3	3	3	3	4	4	4	4	4	4	2	3	2	1	3
254	99秒	117.136.7.125(黑龙江-大庆)	3	3	3	3	3	3	3	3	3	3	3	3	3	3	2	3	2	4	3
255	457秒	120.81.190.3(广东-梅州)	4	4	4	4	3	3	5	5	5	5	5	5	5	5	2	5	2	2	5
256	103秒	222.96.202.117(国外-韩国)	3	5	5	5	5	4	3	3	3	5	5	5	5	3	1	4	2	5	3
257	346秒	223.104.64.75(广东-湛江)	5	5	5	5	5	5	5	5	5	5	5	5	5	5	2	5	3	6	5
258	91秒	222.96.202.117(国外-韩国)	3	4	4	3	5	5	5	5	5	3	3	4	4	4	1	4	3	5	5
259	352秒	117.136.21.244(江西-萍乡)	4	3	3	4	4	5	5	5	5	5	4	5	4	5	2	5	2	2	5
260	79秒	223.74.45.168(广东-江门)	3	3	3	3	3	3	3	3	3	3	3	3	3	3	1	3	1	1	3
261	1382秒	103.27.25.5(广东-东莞)	5	5	5	5	3	2	5	5	5	2	5	5	4	4	2	5	2	2	5
262	87秒	222.96.202.117(国外-韩国)	5	5	5	5	5	5	5	5	5	5	5	3	3	4	1	4	3	5	5
263	383秒	103.27.26.131(广东-东莞)	5	5	3	3	4	3	4	3	3	4	4	4	3	4	2	5	2	2	3
264	1384秒	117.132.191.54(北京-北京)	5	4	4	4	4	4	4	4	4	4	4	4	5	5	1	1	2	3	4
265	202秒	103.27.26.97(广东-东莞)	4	3	3	4	4	4	3	3	3	3	3	3	3	3	2	4	2	2	3
266	695秒	223.104.64.213(广东-未知)	5	5	3	3	4	4	4	4	4	4	4	4	3	4	2	4	2	3	4
267	225秒	118.212.211.137(江西-南昌)	3	4	4	4	4	4	4	4	4	4	4	4	4	4	2	3	2	1	4
268	388秒	120.231.14.202(广东-湛江)	3	4	3	4	3	4	4	4	3	3	4	4	4	4	2	5	2	2	4
269	92秒	222.96.202.117(国外-韩国)	5	5	3	4	3	4	3	4	3	4	3	4	3	4	1	4	2	2	4
270	225秒	120.239.141.89(广东-湛江)	3	4	4	4	3	4	4	4	4	3	4	5	5	4	2	4	3	3	4
271	402秒	113.110.113.160(广东-湛江)	4	3	4	4	3	3	3	3	3	3	3	3	3	3	2	3	2	2	3
272	590秒	120.229.241.230(广东-揭阳)	3	4	3	3	3	4	4	4	4	4	4	4	5	5	2	5	1	1	4
273	473秒	223.104.112.81(北京-北京)	4	4	4	4	4	4	4	4	4	4	4	4	4	4	2	4	3	2	4
274	337秒	14.28.0.77(广东-肇庆)	4	4	3	4	4	4	4	3	4	4	3	4	4	3	1	4	1	6	3
275	1030秒	112.97.53.18(广东-深圳)	5	5	1	3	3	5	5	5	4	5	3	5	5	5	1	3	3	6	5
276	674秒	183.18.24.254(广东-湛江)	3	3	2	2	3	3	2	2	3	3	2	2	2	3	2	3	3	1	2
277	722秒	14.113.71.24(广东-阳江)	4	3	3	3	4	3	4	4	3	2	2	3	4	4	2	4	1	1	4
278	234秒	117.136.32.56(广东-广州)	5	4	3	4	4	3	4	5	5	5	5	5	5	5	2	5	2	1	5
279	279秒	59.34.82.57(广东-阳江)	3	3	3	4	3	4	4	4	4	4	4	4	3	4	2	3	1	1	4
280	219秒	42.226.10.99(河南-新乡)	5	5	5	5	5	5	5	5	5	5	5	5	5	5	1	5	3	6	5
281	187秒	223.104.65.105(广东-湛江)	3	3	3	3	3	3	3	3	3	3	3	3	3	3	1	3	3	6	3
282	2102秒	117.136.32.27(广东-茂名)	4	5	4	3	3	4	4	4	4	4	3	4	4	4	2	4	3	1	4
283	1202秒	223.74.217.249(广东-潮州)	4	3	4	3	4	4	5	5	5	3	4	3	3	4	2	5	2	2	5
284	995秒	120.239.140.110(广东-湛江)	4	4	5	5	3	5	5	5	5	4	3	4	4	4	2	4	1	2	5
285	148秒	113.77.240.214(广东-东莞)	5	5	5	5	5	5	5	5	5	5	5	5	5	5	2	5	3	6	5
286	196秒	223.104.1.232(广东-江门)	5	5	5	5	5	5	5	5	5	5	5	5	5	5	1	5	3	6	5
287	206秒	182.99.133.191(江西-赣州)	3	4	2	3	3	4	4	4	4	4	4	4	4	3	1	3	2	2	4
288	205秒	120.231.9.28(广东-湛江)	3	4	4	3	4	5	5	5	5	5	5	4	5	5	2	5	3	1	5
289	370秒	183.70.112.82(重庆-重庆)	5	5	3	3	3	4	4	4	4	4	4	4	4	4	2	5	3	4	4
290	71秒	106.19.96.94(湖南-长沙)	4	4	4	2	4	4	2	4	4	4	3	3	3	4	2	4	2	5	4
291	202秒	223.104.65.186(广东-未知)	3	3	3	3	3	3	3	3	3	3	3	3	3	3	2	3	2	3	3
292	380秒	117.136.79.193(广东-茂名)	4	5	5	4	5	4	5	5	5	5	5	5	5	5	2	5	2	4	5
293	259秒	223.104.10.149(江西-南昌)	2	1	1	3	4	4	5	5	5	5	4	4	4	5	1	4	2	2	5
294	368秒	117.171.49.159(江西-上饶)	3	4	4	4	4	3	4	4	4	4	4	4	4	4	1	3	2	3	4
295	222秒	117.136.124.182(江西-赣州)	2	3	3	3	3	3	2	2	3	3	2	3	3	3	2	4	2	1	2
296	518秒	112.96.40.99(广东-广州)	2	4	4	3	4	2	4	4	4	4	3	4	5	4	1	3	2	1	4
297	145秒	101.104.43.22(广东-广州)	3	4	5	4	4	4	4	4	5	4	4	3	4	4	2	5	2	3	4
298	200秒	117.136.123.193(江西-赣州)	5	5	5	5	5	5	5	5	5	5	5	5	5	5	1	5	1	1	5
299	711秒	111.34.145.47(山东-济宁)	5	5	5	5	5	4	4	5	4	3	4	4	5	5	1	3	1	1	5
300	167秒	115.148.7.49(江西-吉安)	5	5	5	5	5	5	5	5	5	5	5	5	5	5	1	5	2	1	5
301	195秒	117.136.123.212(江西-赣州)	3	3	3	3	3	3	3	3	3	3	3	3	3	3	1	3	2	2	3
302	563秒	14.113.69.110(广东-阳江)	4	4	3	4	4	5	4	2	3	3	4	3	4	4	1	4	1	1	2
303	529秒	117.136.39.122(广东-佛山)	4	2	1	4	3	4	4	1	3	2	1	4	2	3	2	5	1	5	1
304	108秒	117.179.110.29(黑龙江-齐齐哈尔)	5	5	4	5	5	4	5	4	5	4	5	4	5	4	1	4	2	1	4
305	308秒	14.219.238.14(广东-东莞)	2	3	3	3	3	4	4	4	4	4	3	4	2	3	2	3	2	2	4
306	386秒	117.136.91.147(山西-太原)	1	5	5	5	3	4	5	5	5	5	5	5	4	4	2	3	3	5	5
307	143秒	123.182.110.183(河北-承德)	3	3	2	4	3	3	4	4	4	4	4	4	3	4	2	3	2	5	4
308	261秒	120.239.136.149(广东-湛江)	2	3	3	4	4	4	5	4	4	4	4	4	3	4	2	4	3	4	4
309	136秒	223.104.65.250(广东-东莞)	3	2	4	3	3	3	4	3	3	3	3	3	4	4	2	3	2	2	3
310	564秒	103.134.198.20(四川-成都)	5	5	5	4	3	4	5	2	5	1	1	1	4	2	1	4	1	1	2
311	248秒	183.18.45.153(广东-湛江)	5	4	2	4	4	4	4	4	4	3	4	3	4	5	1	5	2	2	4
312	417秒	125.89.227.81(广东-韶关)	4	4	3	4	2	3	4	4	4	4	4	4	4	4	2	5	2	4	4
313	233秒	115.238.230.156(浙江-湖州)	3	3	4	1	1	1	1	1	1	1	1	1	3	1	2	2	3	6	1
314	2358秒	223.73.178.179(广东-揭阳)	4	4	3	4	3	3	4	4	4	3	4	3	3	4	1	3	2	1	4
315	465秒	117.143.47.126(上海-上海)	5	5	3	4	5	3	5	5	5	4	5	5	5	5	2	5	3	6	5
316	883秒	112.96.112.159(广东-佛山)	2	2	3	3	3	4	5	5	5	5	4	5	4	4	2	3	3	6	5
317	181秒	103.27.25.187(广东-东莞)	4	3	5	4	4	4	4	4	4	4	4	4	4	4	1	4	3	1	4
318	2516秒	112.96.194.75(广东-佛山)	3	3	3	3	3	3	3	3	3	3	3	3	3	3	2	3	2	2	3
319	218秒	120.231.10.35(广东-湛江)	5	5	5	5	5	5	5	5	5	5	5	5	5	5	2	5	1	6	5
320	228秒	223.81.136.45(山东-青岛)	5	5	5	5	5	5	5	5	5	5	5	5	5	5	2	4	2	3	5
321	302秒	182.84.243.47(江西-南昌)	3	2	3	4	3	4	4	4	4	3	3	4	3	3	2	3	2	3	4
322	440秒	223.104.65.59(广东-湛江)	3	3	4	4	4	4	5	5	5	5	5	5	4	5	2	4	2	2	5
323	312秒	42.229.96.72(河南-新乡)	4	4	3	5	3	4	5	3	4	4	5	4	5	4	2	4	3	2	3
324	218秒	120.239.140.110(广东-湛江)	4	4	4	4	4	4	4	4	4	4	4	4	4	4	1	4	3	6	4
325	343秒	223.104.1.238(广东-江门)	5	3	5	3	3	4	5	5	3	5	3	5	4	4	1	5	1	4	5
326	220秒	112.96.192.57(广东-佛山)	3	4	3	2	2	2	4	4	4	4	3	4	4	4	1	3	2	1	4
327	140秒	39.144.41.122(新疆-克孜勒苏)	5	4	3	3	3	3	5	5	5	3	5	5	5	5	2	4	2	6	5
328	244秒	112.96.180.44(广东-广州)	4	4	5	4	4	5	3	4	4	3	3	3	4	3	2	4	2	1	4
329	230秒	120.231.49.73(广东-茂名)	3	4	3	3	3	2	4	4	4	4	4	4	4	4	2	4	2	3	4
330	163秒	223.104.3.40(北京-北京)	3	4	4	4	4	4	4	4	4	4	4	4	4	4	1	3	2	2	4
331	181秒	112.96.196.205(广东-广州)	3	3	3	3	3	3	3	3	3	3	3	3	3	3	2	3	2	2	3
332	182秒	112.96.42.151(广东-广州)	3	3	3	3	3	3	3	3	3	3	3	3	3	3	2	4	2	1	3
333	334秒	223.88.91.4(河南-郑州)	3	3	3	3	3	4	3	3	3	3	3	3	4	4	2	3	2	2	3
334	232秒	123.161.52.108(河南-安阳)	4	4	4	4	4	4	5	5	5	5	5	5	4	4	2	4	2	1	5
335	490秒	180.136.16.144(广西-贵港)	4	4	3	4	4	3	4	4	4	4	3	4	3	3	2	4	2	1	4
336	267秒	223.104.64.198(广东-未知)	4	4	4	5	4	4	4	4	4	4	4	4	4	3	2	3	2	1	4
337	191秒	223.104.64.197(广东-未知)	4	4	4	4	4	4	3	3	3	3	4	4	3	3	2	4	3	6	3
338	195秒	117.136.124.54(江西-赣州)	5	5	5	5	5	5	5	5	5	5	5	5	5	5	1	3	3	2	5
339	506秒	120.229.231.236(广东-揭阳)	3	3	3	3	3	3	3	3	3	3	3	3	3	3	2	4	1	1	3
340	772秒	183.21.118.132(广东-茂名)	2	1	2	3	3	4	5	5	5	4	3	3	4	4	1	4	2	2	5
341	259秒	223.104.65.247(广东-东莞)	3	5	3	4	4	4	4	4	4	4	4	4	4	4	2	4	2	1	4
342	251秒	42.226.10.99(河南-新乡)	5	5	5	5	5	5	5	5	5	5	5	5	5	5	2	5	3	6	5
343	241秒	223.74.51.163(广东-肇庆)	5	3	3	3	2	5	4	3	2	3	2	4	4	5	1	3	3	3	3
344	769秒	113.67.10.137(广东-广州)	3	5	5	3	3	3	5	5	5	5	5	5	5	5	2	4	3	1	5
345	664秒	39.144.23.25(新疆-克孜勒苏)	3	4	4	4	3	4	5	4	4	4	3	4	4	4	2	3	2	2	4
346	216秒	42.239.3.212(河南-驻马店)	3	3	3	4	3	4	4	4	4	4	4	3	3	3	2	3	2	3	4
347	422秒	218.26.55.69(山西-未知)	3	3	4	4	4	4	4	4	4	4	5	4	3	4	1	5	2	2	4
348	162秒	121.16.16.111(河北-沧州)	3	3	3	4	3	2	3	3	4	3	3	3	3	3	1	3	2	2	3
349	83秒	103.27.25.244(广东-东莞)	2	2	2	2	2	3	3	3	3	3	3	3	3	3	1	3	2	1	3
350	484秒	36.101.182.135(海南-三亚)	3	4	2	4	2	3	2	3	2	2	3	3	3	3	2	3	2	5	3
351	118秒	223.104.65.69(广东-湛江)	5	4	4	5	3	4	4	4	4	5	3	5	5	3	2	4	2	3	4
352	425秒	223.104.65.124(广东-湛江)	5	4	2	3	3	4	4	3	3	3	3	3	4	4	2	4	2	1	3
353	132秒	58.255.234.29(广东-茂名)	3	3	3	2	3	4	4	4	4	3	3	4	3	3	2	3	2	3	4
354	250秒	49.4.254.48(北京-北京)	3	3	3	3	3	4	4	4	4	4	3	4	4	4	2	4	2	2	4
355	242秒	113.115.66.42(广东-广州)	4	4	4	4	4	5	5	5	4	5	5	5	4	4	2	4	2	1	5
356	328秒	119.120.171.209(广东-中山)	3	3	2	3	3	3	4	4	4	4	4	4	3	3	2	3	2	1	4
357	203秒	120.82.84.8(广东-茂名)	4	3	4	3	3	4	4	4	4	4	4	4	3	4	2	3	2	1	4
358	168秒	219.136.79.218(广东-广州)	5	5	5	5	5	5	5	5	5	5	5	5	5	5	1	5	2	2	5
359	211秒	120.231.39.238(广东-茂名)	5	5	5	5	5	5	5	5	5	5	5	5	5	5	1	5	2	2	5
360	320秒	183.18.35.9(广东-湛江)	3	4	3	3	3	4	4	4	3	4	3	3	3	3	2	3	2	2	4
361	119秒	223.104.64.195(广东-未知)	3	3	3	3	3	3	3	3	3	3	4	4	4	4	2	3	2	3	3
362	207秒	120.239.149.59(广东-湛江)	3	4	4	4	3	4	4	4	3	3	4	4	3	3	2	4	2	2	4
363	230秒	223.73.151.202(广东-中山)	3	4	3	4	4	4	4	4	4	4	3	4	4	4	2	4	2	2	4
364	294秒	103.27.26.165(广东-东莞)	3	3	3	3	3	3	4	4	4	4	3	4	3	4	2	3	2	2	4
365	301秒	120.239.142.233(广东-湛江)	4	4	3	3	3	4	4	4	4	3	4	4	4	4	2	3	2	2	4
366	237秒	120.231.24.118(广东-湛江)	3	3	4	5	4	4	4	4	4	4	4	4	3	4	2	4	2	1	4
367	363秒	120.239.36.47(广东-茂名)	5	5	3	4	4	4	4	4	4	4	4	3	3	4	2	3	2	2	4
368	188秒	117.136.41.119(广东-深圳)	3	4	3	4	3	4	4	5	5	3	3	3	3	3	2	3	2	1	5
369	255秒	223.104.64.91(广东-湛江)	4	3	4	4	4	4	4	4	4	4	4	4	4	4	2	3	2	2	4
370	148秒	101.247.232.90(广东-东莞)	4	4	4	3	4	4	4	4	3	4	4	5	4	3	2	3	2	1	4
371	463秒	223.78.219.22(山东-潍坊)	3	4	3	4	3	3	4	4	4	4	3	4	4	4	1	4	2	4	4
372	479秒	113.69.154.213(广东-佛山)	2	3	3	3	3	3	4	4	4	3	4	4	4	3	2	4	2	2	4
373	154秒	120.230.129.236(广东-广州)	5	5	5	5	5	5	5	5	5	5	5	5	5	5	2	5	2	1	5
374	148秒	14.113.141.122(广东-湛江)	4	4	4	3	2	3	5	5	5	5	4	2	3	2	2	4	2	1	5
375	157秒	113.85.178.48(广东-肇庆)	3	3	3	2	3	3	4	4	4	4	4	4	4	4	1	3	2	6	4
376	85秒	117.136.12.125(广东-佛山)	4	4	4	4	4	4	4	4	4	4	3	3	3	2	2	4	2	1	4
377	166秒	103.27.26.106(广东-东莞)	4	4	4	4	4	4	4	4	4	4	4	4	4	4	2	4	1	1	4
378	380秒	223.104.65.137(广东-未知)	4	4	3	4	4	4	4	4	4	4	4	4	3	4	2	4	2	2	4
379	531秒	223.74.85.93(广东-湛江)	3	3	4	4	4	4	4	4	4	4	3	4	4	5	2	4	2	2	4
380	295秒	43.227.137.37(湖北-武汉)	4	5	4	4	3	5	5	5	5	5	5	5	4	4	2	4	2	2	5
381	282秒	120.231.251.21(广东-清远)	3	4	3	4	3	3	5	5	5	4	5	3	5	4	2	4	2	3	5
382	302秒	112.97.211.17(广东-东莞)	4	3	3	3	3	1	5	5	5	5	4	5	4	4	2	4	2	1	5
383	288秒	120.239.114.178(广东-阳江)	4	3	3	4	3	2	4	4	2	3	4	3	3	4	2	4	2	2	4
384	337秒	116.199.51.82(广东-广州)	3	4	3	3	3	3	5	5	4	4	4	4	3	4	2	4	2	2	5
385	425秒	103.27.26.170(广东-东莞)	3	4	3	4	2	4	4	4	4	3	3	3	4	4	2	4	2	1	4
386	134秒	111.183.76.151(湖北-黄冈)	5	5	5	5	5	5	5	5	5	5	5	5	5	5	2	5	1	4	5
387	414秒	103.27.25.7(广东-东莞)	4	3	3	4	3	3	4	4	4	3	3	3	3	4	2	4	2	3	4
388	247秒	211.97.130.146(福建-厦门)	3	3	5	5	4	4	4	4	4	4	4	4	4	4	2	4	1	2	4
389	655秒	183.18.26.159(广东-湛江)	3	3	3	3	3	3	3	3	3	3	3	3	3	4	2	3	2	1	3
390	153秒	223.73.34.22(广东-东莞)	4	3	5	3	4	4	4	4	4	4	4	4	4	4	2	4	1	2	4
391	456秒	223.74.32.238(广东-云浮)	1	2	2	2	3	3	4	4	4	4	4	4	4	4	2	4	2	1	4
392	501秒	183.27.199.153(广东-佛山)	3	3	3	3	4	4	4	4	4	3	3	4	4	4	2	4	2	1	4
393	148秒	183.26.1.151(广东-佛山)	3	3	3	3	3	3	3	3	3	3	3	3	3	3	2	3	2	2	3
394	174秒	61.158.208.174(河南-洛阳)	3	4	3	4	3	4	4	3	4	4	4	4	4	4	2	4	2	4	3
395	126秒	223.104.65.254(广东-东莞)	3	3	3	3	3	3	3	3	3	3	3	3	3	3	2	3	2	2	3
396	514秒	223.104.64.192(广东-未知)	3	3	3	3	3	3	4	4	4	4	4	4	3	3	2	3	2	2	4
397	221秒	223.74.88.83(广东-湛江)	5	5	5	3	3	4	5	5	5	5	5	5	5	5	2	3	2	1	5
398	164秒	223.89.196.64(河南-商丘)	3	3	4	4	3	4	4	3	3	3	3	3	3	3	2	3	2	2	3
399	168秒	112.17.236.190(浙江-杭州)	5	5	5	5	5	5	5	5	5	5	5	5	5	5	1	5	1	5	5
400	234秒	180.140.21.254(广西-贵港)	3	3	4	3	2	3	4	4	4	4	4	4	4	4	2	3	2	2	4
401	125秒	120.231.78.101(广东-肇庆)	3	3	3	3	3	3	3	3	3	3	3	3	3	3	1	3	2	2	3
402	195秒	120.239.143.38(广东-湛江)	5	2	2	5	5	5	5	1	5	5	3	3	4	5	2	3	2	1	1
403	373秒	117.136.31.229(广东-广州)	1	2	2	4	3	2	4	4	4	4	4	4	3	4	2	4	2	1	4
404	282秒	39.177.104.40(江西-赣州)	3	1	2	3	3	3	3	3	3	3	3	3	3	3	2	3	1	1	3
405	165秒	223.104.66.235(广东-未知)	3	5	5	5	5	5	5	5	5	5	5	5	5	5	1	3	2	5	5
406	321秒	120.231.187.44(广东-江门)	3	3	2	2	3	3	4	4	4	3	4	4	3	3	2	4	2	2	4
407	216秒	157.122.167.136(广东-肇庆)	3	3	3	3	3	4	4	4	4	4	4	4	2	3	1	3	2	1	4
408	411秒	117.157.199.53(甘肃-庆阳)	4	4	3	5	3	1	5	4	4	4	3	3	4	4	2	4	2	2	4
409	105秒	103.27.26.209(广东-东莞)	4	4	3	3	3	3	3	3	3	3	3	3	3	3	2	4	2	3	3
410	236秒	120.239.148.234(广东-湛江)	5	5	3	4	3	5	5	5	5	4	4	3	3	3	2	4	2	3	5
411	174秒	103.27.26.116(广东-东莞)	4	4	4	4	4	4	4	4	4	4	4	4	4	4	2	4	2	2	4
412	433秒	117.136.98.136(广西-柳州)	5	4	4	3	3	4	4	4	4	4	4	4	3	5	1	4	2	2	4
413	326秒	58.255.239.200(广东-茂名)	3	4	2	3	3	4	4	4	4	4	4	4	3	5	2	4	2	2	4
414	151秒	223.104.65.255(广东-东莞)	5	3	4	4	4	4	4	4	3	3	3	3	3	3	2	3	3	1	4
415	318秒	117.136.41.92(广东-茂名)	3	3	4	4	4	4	5	5	5	5	5	5	5	5	2	3	2	2	5
416	451秒	223.104.64.193(广东-未知)	3	3	3	2	3	2	4	4	4	4	4	4	4	4	1	4	2	1	4
417	127秒	59.34.109.37(广东-肇庆)	3	3	3	3	3	3	3	3	3	3	3	3	3	3	2	3	2	1	3
418	308秒	120.231.76.49(广东-肇庆)	3	4	3	3	3	4	4	4	4	3	3	4	4	3	2	4	2	1	4
419	181秒	112.96.176.230(广东-未知)	4	4	4	4	4	5	4	4	4	4	4	3	4	5	2	4	2	4	4
420	126秒	14.208.200.154(广东-茂名)	3	3	3	3	3	3	3	3	3	3	3	3	3	3	1	3	2	1	3
421	180秒	223.74.32.68(广东-云浮)	3	3	3	3	3	3	3	3	3	3	3	3	3	3	2	3	2	1	3
422	123秒	113.100.59.189(广东-清远)	3	3	4	3	4	4	4	4	4	4	4	4	4	4	2	4	2	1	4
423	178秒	113.102.251.215(广东-东莞)	4	4	3	4	4	4	4	4	4	4	4	4	4	4	2	4	1	1	4
424	175秒	14.127.121.225(广东-深圳)	5	5	5	5	4	4	5	5	5	5	5	4	4	4	2	3	2	3	5
425	464秒	119.134.101.92(广东-茂名)	5	5	4	3	4	4	5	5	5	2	4	5	4	4	2	5	2	2	5
426	248秒	223.104.65.69(广东-湛江)	3	4	3	4	4	4	4	4	4	4	4	4	4	4	2	3	2	2	4
427	230秒	223.104.64.76(广东-湛江)	3	3	3	3	3	3	3	4	4	4	3	3	3	3	2	3	2	2	4
428	131秒	120.231.109.119(广东-中山)	3	3	3	3	3	3	3	3	3	3	3	3	3	3	2	3	2	1	3
429	284秒	120.231.14.116(广东-湛江)	3	5	5	5	5	5	5	5	5	5	5	5	5	5	2	5	2	2	5
430	132秒	120.230.174.153(广东-江门)	3	3	3	3	3	3	3	3	3	3	3	3	3	3	2	3	2	3	3
431	446秒	183.202.37.71(山西-长治)	3	4	2	4	3	4	4	4	5	2	3	3	1	4	2	5	2	3	4
432	346秒	120.239.120.160(广东-阳江)	3	3	3	3	3	3	5	5	5	5	3	5	4	4	2	4	2	1	5
433	561秒	120.231.46.68(广东-茂名)	3	4	3	3	2	2	4	2	4	4	4	3	4	4	2	5	2	3	2
434	112秒	120.231.17.117(广东-湛江)	3	3	3	3	3	3	3	3	3	3	3	3	3	3	1	3	2	2	3
435	429秒	223.74.237.135(广东-揭阳)	3	5	3	3	3	4	4	3	4	4	3	2	4	4	1	3	2	1	3
436	433秒	120.231.13.181(广东-湛江)	4	4	3	4	3	3	4	3	4	3	4	3	4	4	2	4	2	2	3
437	213秒	183.39.0.204(广东-深圳)	3	4	3	3	3	3	4	4	4	3	3	4	3	3	1	3	2	2	4
438	260秒	223.104.65.210(广东-未知)	3	3	3	4	3	4	5	5	5	5	5	5	4	4	2	4	2	2	5
439	249秒	117.136.33.164(广东-湛江)	3	3	2	2	3	4	4	4	4	3	3	4	3	4	2	3	2	2	4
440	161秒	119.135.204.154(广东-清远)	3	3	3	3	3	3	3	3	3	3	3	3	3	3	1	3	2	2	3
441	270秒	120.239.115.72(广东-阳江)	3	4	3	3	3	4	4	4	4	4	4	4	4	4	1	4	2	2	4
442	437秒	117.136.79.179(广东-深圳)	3	4	3	4	4	3	4	4	3	3	4	3	3	4	1	3	2	3	4
443	309秒	113.74.157.124(广东-清远)	4	4	3	4	4	4	4	3	5	2	4	4	3	4	2	4	2	3	3
444	278秒	59.152.38.44(河南-郑州)	4	5	4	4	4	4	4	4	4	4	5	5	5	4	2	5	2	3	4
445	183秒	117.136.79.197(广东-茂名)	3	3	3	3	3	2	3	3	2	2	3	3	3	3	2	3	2	1	3
446	194秒	42.235.133.21(河南-洛阳)	5	5	3	2	3	4	4	4	4	4	4	4	4	4	1	3	2	2	4
447	343秒	58.252.5.40(广东-东莞)	3	4	4	4	3	3	5	5	5	4	4	4	4	4	2	4	2	2	5
448	339秒	58.253.241.83(广东-云浮)	4	4	3	4	3	4	4	4	2	4	4	4	3	4	1	3	2	1	4
449	357秒	223.104.64.211(广东-未知)	5	3	3	4	3	2	3	3	3	3	4	4	3	4	2	3	2	3	3
450	361秒	14.24.129.14(广东-广州)	4	4	5	5	4	4	4	4	4	4	4	4	4	4	2	4	2	1	4
451	178秒	223.87.241.237(四川-成都)	4	4	4	4	4	4	4	4	4	4	4	4	4	4	2	4	1	3	4
452	107秒	117.136.41.95(广东-茂名)	3	3	3	3	3	3	3	3	3	3	3	3	3	3	2	3	2	2	3
453	237秒	103.27.25.104(广东-东莞)	4	4	4	4	4	4	4	4	4	4	4	4	4	4	2	4	1	1	4
454	347秒	117.136.41.114(广东-深圳)	3	3	3	2	3	4	4	3	4	4	4	4	3	3	2	3	2	2	3
455	281秒	117.136.32.25(广东-茂名)	3	4	4	3	3	3	4	4	4	4	4	4	4	3	2	3	2	2	4
456	167秒	222.244.71.240(湖南-长沙)	5	5	5	5	5	5	5	5	5	5	5	5	5	5	1	5	1	2	5
457	316秒	120.239.126.70(广东-云浮)	3	3	4	4	3	3	4	4	4	4	4	4	3	3	1	1	2	2	4
458	147秒	223.73.9.188(广东-汕头)	4	4	4	4	4	4	4	4	4	4	4	4	4	4	2	4	2	2	4
459	167秒	113.85.196.119(广东-肇庆)	4	4	4	4	4	4	4	4	4	4	4	4	4	4	2	4	2	4	4
460	207秒	223.104.65.53(广东-湛江)	3	4	4	4	3	4	4	4	4	4	4	4	3	4	2	3	2	3	4
461	603秒	117.136.76.151(广西-柳州)	4	3	4	4	4	4	4	3	4	3	3	2	5	5	2	4	2	3	3
462	244秒	223.104.65.100(广东-湛江)	3	3	3	3	1	4	4	4	4	4	3	4	3	4	2	3	1	2	4
463	202秒	120.231.23.203(广东-湛江)	4	4	4	4	3	4	5	5	5	4	4	4	4	4	2	4	2	4	5
464	277秒	117.136.41.92(广东-茂名)	3	3	3	3	4	4	4	4	4	4	4	4	3	3	1	4	2	3	4
465	277秒	14.24.41.49(广东-深圳)	5	5	5	3	4	3	5	5	5	5	5	5	5	5	2	4	2	1	5
466	112秒	103.27.26.80(广东-东莞)	5	5	5	5	5	5	5	5	5	5	5	5	5	5	2	5	2	3	5
467	237秒	112.96.115.149(广东-广州)	3	1	5	4	4	3	5	5	5	4	4	4	4	4	2	3	2	2	5
468	467秒	117.136.99.201(广西-玉林)	4	5	3	4	3	4	4	4	4	4	4	3	4	4	2	4	2	2	4
469	354秒	113.78.237.248(广东-东莞)	4	5	3	4	3	4	5	5	4	4	4	4	4	4	2	4	2	1	5
470	126秒	117.136.99.60(广西-玉林)	4	4	4	4	4	4	4	4	4	4	4	4	4	4	1	4	2	2	4
471	279秒	119.33.235.49(广东-广州)	3	4	4	4	4	4	4	4	4	4	4	4	4	4	2	4	2	2	4
472	394秒	183.35.202.127(广东-清远)	4	4	3	4	4	3	5	5	5	5	4	5	4	5	2	4	2	2	5
473	401秒	223.104.63.166(广东-未知)	4	4	4	4	3	5	5	5	4	4	4	5	4	4	1	4	2	3	5
474	690秒	120.239.170.62(广东-中山)	3	3	4	3	3	3	4	4	4	4	4	4	2	4	2	4	2	3	4
475	299秒	112.20.0.191(江苏-泰州)	3	2	3	3	2	4	4	4	3	4	3	3	4	2	2	4	2	4	4
476	1327秒	223.104.1.185(广东-江门)	5	5	5	5	5	5	5	5	5	5	5	5	5	5	2	5	2	1	5
477	659秒	223.73.151.18(广东-中山)	4	5	4	5	4	5	5	5	5	5	5	5	5	5	1	4	2	3	5
478	204秒	59.34.103.21(广东-肇庆)	3	3	3	3	3	3	3	3	3	3	3	3	3	3	2	3	2	1	3
479	429秒	113.93.86.53(广东-江门)	3	4	3	4	4	3	4	4	4	4	3	4	3	4	2	4	2	1	4
480	838秒	223.104.64.197(广东-未知)	3	4	2	3	2	2	4	3	4	2	3	2	2	3	2	4	2	1	3
481	224秒	113.77.228.169(广东-东莞)	3	4	4	4	4	4	4	4	4	4	4	4	4	4	2	4	1	2	4
482	136秒	117.136.13.106(海南-海口)	5	5	5	5	5	5	5	5	5	5	5	5	5	5	2	5	1	4	5
483	186秒	223.104.65.142(广东-未知)	5	5	5	5	5	5	5	5	5	5	5	5	5	5	1	5	2	1	5
484	170秒	182.109.95.252(江西-吉安)	3	3	3	4	3	4	4	4	3	3	3	4	4	4	2	4	3	2	4
485	556秒	120.239.34.27(广东-茂名)	4	3	3	4	3	4	4	4	4	4	4	4	4	4	2	4	2	1	4
486	209秒	103.27.26.248(广东-东莞)	3	2	3	4	4	5	5	5	5	5	5	5	4	5	2	4	2	1	5
487	154秒	120.239.112.149(广东-阳江)	3	4	4	4	4	3	4	4	4	4	4	4	4	4	2	4	2	3	4
488	264秒	117.136.107.23(河南-郑州)	3	3	2	4	4	4	4	4	4	4	4	4	4	4	2	4	2	1	4
489	199秒	61.55.215.100(河北-石家庄)	5	5	5	5	5	5	5	5	5	5	5	5	5	5	2	5	2	1	5
490	595秒	223.104.64.88(广东-湛江)	5	5	4	3	3	3	4	4	4	1	2	1	4	5	2	4	2	2	4
491	190秒	183.5.173.197(广东-广州)	4	4	4	4	4	4	4	4	4	4	4	4	4	4	2	4	2	1	4
492	350秒	113.16.47.41(广西-玉林)	3	3	2	3	3	2	4	4	4	3	3	3	3	3	2	3	2	2	4
493	206秒	223.74.237.218(广东-揭阳)	2	4	2	3	3	4	4	4	4	4	4	4	3	4	2	3	2	3	4
494	223秒	117.136.79.200(广东-茂名)	3	5	4	5	3	4	4	4	5	2	4	4	4	4	1	4	2	1	4
495	193秒	183.44.78.103(广东-茂名)	3	4	4	3	3	3	4	3	3	3	3	2	3	3	2	3	2	2	3
496	224秒	103.27.26.130(广东-东莞)	4	3	3	4	3	4	4	4	4	4	4	4	4	4	2	4	2	2	4
497	328秒	220.174.216.246(海南-海口)	4	4	4	4	3	4	4	4	4	4	4	4	4	4	2	3	2	1	4
498	199秒	117.136.63.96(四川-成都)	5	5	3	5	4	5	4	4	4	4	4	4	4	4	2	4	1	1	4
499	616秒	120.230.204.207(广东-韶关)	4	4	3	2	4	4	5	5	5	4	2	4	5	5	1	3	2	1	5
500	438秒	182.97.74.15(江西-南昌)	2	5	4	4	3	3	4	4	4	4	4	4	5	5	2	4	2	3	4
501	284秒	115.238.241.173(浙江-丽水)	3	3	3	4	4	4	4	4	4	3	4	4	4	4	1	4	2	2	4
502	390秒	112.96.180.204(广东-广州)	4	4	2	4	3	3	5	5	5	5	5	5	5	5	2	5	2	3	5
503	1057秒	14.121.156.189(广东-阳江)	4	4	4	4	4	4	4	4	4	4	4	4	4	4	2	4	2	5	4
504	386秒	223.74.12.67(广东-湛江)	3	4	3	4	3	4	4	4	4	4	4	4	3	4	2	4	2	1	4
505	151秒	218.92.137.226(江苏-盐城)	5	4	2	3	3	3	3	3	4	4	4	4	4	4	1	4	2	2	3
506	998秒	113.73.19.145(广东-中山)	3	3	3	3	3	3	3	3	4	3	3	3	4	3	2	3	2	1	3
507	868秒	117.136.123.123(江西-赣州)	4	5	5	4	4	4	4	4	4	3	4	4	4	5	2	4	2	2	4
508	148秒	103.27.26.200(广东-东莞)	4	4	4	4	4	4	4	4	4	4	4	4	4	4	2	4	2	2	4
509	628秒	223.104.1.239(广东-江门)	3	3	3	3	3	4	4	4	4	2	2	2	3	4	2	3	2	2	4
510	318秒	117.136.33.167(广东-湛江)	4	4	5	4	3	3	5	5	4	4	3	4	3	3	2	3	2	1	5
511	450秒	223.104.64.17(广东-东莞)	4	5	4	4	5	5	5	5	5	5	5	5	3	5	2	4	2	4	5
512	515秒	223.74.95.221(广东-清远)	3	5	3	5	5	5	5	5	5	5	5	5	5	5	2	5	2	1	5
513	228秒	113.81.27.37(广东-惠州)	3	2	2	4	2	4	4	4	4	4	4	4	4	3	1	4	2	6	4
514	1320秒	223.104.65.66(广东-湛江)	4	3	3	3	3	3	4	4	4	4	4	4	3	4	2	3	2	1	4
515	313秒	175.0.155.83(湖南-长沙)	3	3	3	4	4	4	5	5	5	4	4	4	4	4	1	3	2	2	5
516	149秒	103.27.26.1(广东-东莞)	3	3	3	3	3	3	2	2	2	3	2	3	2	3	2	3	1	3	2
517	915秒	117.136.97.104(广西-桂林)	4	3	2	2	4	4	4	4	4	4	4	4	2	4	1	3	2	1	4
518	111秒	183.18.34.112(广东-湛江)	3	3	3	3	3	3	3	3	3	3	3	3	3	3	1	3	2	2	3
519	163秒	113.94.70.104(广东-茂名)	3	3	4	4	4	4	4	4	4	4	4	4	4	4	2	3	2	2	4
520	427秒	112.96.170.174(广东-佛山)	5	4	4	4	4	4	4	5	5	5	5	5	4	3	2	3	2	1	5
521	1297秒	14.210.18.61(广东-湛江)	3	1	3	3	3	4	4	4	4	4	3	4	3	3	2	3	2	1	4
522	429秒	120.230.220.203(广东-阳江)	4	3	3	5	3	5	5	5	5	5	5	5	4	4	2	4	2	2	5
523	893秒	113.94.174.5(广东-阳江)	4	4	4	2	3	4	4	4	4	4	4	4	4	4	2	4	2	1	4
524	470秒	106.121.72.53(北京-北京)	3	2	3	2	3	3	2	2	2	1	2	4	4	4	1	3	2	3	2
525	458秒	120.229.113.84(广东-东莞)	5	5	3	4	3	4	5	5	5	5	5	3	3	5	2	4	2	1	5
526	133秒	223.104.1.128(广东-东莞)	5	5	5	5	5	5	5	5	5	5	5	5	5	5	1	4	2	2	5
527	171秒	221.207.37.59(青海-西宁)	3	3	2	3	3	4	4	4	4	4	4	4	4	4	2	4	2	3	4
528	601秒	223.104.63.210(广东-东莞)	3	5	3	4	3	3	5	5	3	4	4	4	4	5	2	5	1	1	5
529	575秒	223.104.66.164(广东-未知)	4	4	5	4	4	3	4	4	4	4	4	4	4	4	2	4	2	1	4
530	200秒	223.220.84.225(青海-西宁)	3	3	3	3	3	3	3	3	3	3	3	3	3	3	2	3	2	3	3
531	164秒	113.111.203.154(广东-广州)	3	3	3	4	4	4	4	4	4	3	4	3	3	3	1	3	2	2	4
532	375秒	103.27.26.147(广东-东莞)	3	4	3	4	4	4	5	4	5	4	4	4	4	4	2	4	2	1	4
533	163秒	101.247.224.152(广东-东莞)	4	4	3	4	4	5	5	5	5	5	5	5	4	4	2	5	1	1	5
534	207秒	183.20.118.143(广东-茂名)	2	1	3	3	3	3	2	2	2	2	2	2	2	2	2	2	2	1	2
535	443秒	120.239.40.162(广东-茂名)	2	2	1	3	2	2	4	4	4	4	5	5	2	4	2	3	2	1	4
536	531秒	113.101.183.202(广东-茂名)	3	4	1	5	2	4	4	3	4	2	2	2	4	3	2	4	1	1	3
537	329秒	119.39.248.83(湖南-长沙)	5	5	5	5	5	3	5	5	5	5	5	5	5	5	2	5	2	1	5
538	600秒	223.74.31.100(广东-云浮)	3	4	3	3	3	4	4	5	5	3	3	4	4	5	2	5	2	1	5
539	506秒	222.246.37.1(湖南-常德)	5	5	5	5	5	5	5	5	5	5	5	5	5	5	2	5	1	5	5
540	253秒	117.136.32.100(广东-广州)	3	3	3	3	3	4	4	4	2	4	4	4	4	4	2	3	2	2	4
541	328秒	117.136.31.220(广东-广州)	3	4	4	4	4	4	4	4	4	4	4	4	4	4	2	5	2	2	4
542	423秒	120.239.138.27(广东-湛江)	3	3	3	3	3	3	3	3	3	5	4	4	3	4	1	4	2	2	3
543	284秒	120.231.46.223(广东-茂名)	5	5	2	3	4	3	5	5	5	5	5	5	5	5	2	3	2	1	5
544	146秒	223.104.101.195(河北-邯郸)	3	3	2	2	2	4	4	4	4	4	4	4	4	4	1	4	2	2	4
545	208秒	120.229.246.83(广东-揭阳)	3	2	2	4	4	4	4	3	2	2	2	2	2	4	2	4	3	4	3
546	169秒	113.64.137.150(广东-揭阳)	3	3	3	3	3	3	3	3	3	3	3	3	3	3	2	3	3	4	3
547	589秒	113.101.25.174(广东-汕尾)	5	5	5	5	5	5	5	5	5	5	5	5	5	5	1	5	1	1	5
548	466秒	123.55.58.106(河南-新乡)	3	5	3	3	3	2	4	4	4	4	4	4	3	4	2	3	2	1	4
549	687秒	120.239.157.78(广东-肇庆)	4	3	3	4	3	4	5	3	5	3	3	3	3	5	2	5	2	2	3
550	368秒	223.104.66.164(广东-未知)	4	4	4	4	4	5	4	4	3	4	4	3	4	5	2	3	2	1	4
551	377秒	113.86.173.59(广东-湛江)	4	4	4	5	5	3	3	5	4	3	3	3	5	5	1	2	2	1	5
552	471秒	223.91.13.244(河南-周口)	5	2	3	3	4	5	4	4	4	4	4	5	4	5	2	4	2	2	4
553	380秒	120.231.50.153(广东-茂名)	3	1	3	2	1	1	5	5	5	4	4	4	3	5	2	1	2	1	5
554	177秒	117.136.79.52(广东-广州)	4	3	4	4	4	4	4	3	4	4	4	4	4	4	2	3	2	2	3
555	114秒	120.231.27.120(广东-未知)	3	5	5	4	4	4	4	4	4	4	4	4	4	4	1	3	2	1	4
556	188秒	119.140.105.192(广东-湛江)	3	3	3	3	3	4	4	4	4	3	3	4	3	4	2	3	2	1	4
557	236秒	14.115.69.248(广东-中山)	3	4	4	3	3	3	4	4	4	4	4	4	4	4	2	3	2	6	4
558	117秒	103.27.25.39(广东-东莞)	4	4	4	4	4	4	4	4	4	4	4	4	4	4	2	4	2	1	4
559	228秒	14.220.232.15(广东-东莞)	4	4	3	4	4	4	4	4	4	4	4	4	4	4	2	4	1	1	4
560	369秒	116.5.165.103(广东-梅州)	3	5	3	4	5	5	5	5	5	5	5	5	4	5	2	4	2	3	5
561	418秒	59.34.142.4(广东-茂名)	4	4	3	4	3	3	4	5	4	4	4	4	3	4	2	4	2	2	5
562	386秒	117.136.31.138(广东-广州)	5	1	5	3	3	3	4	4	5	5	4	5	5	5	2	3	2	2	4
563	201秒	113.103.209.68(广东-湛江)	3	3	3	3	3	3	4	3	4	4	4	3	3	3	2	3	2	2	3
564	320秒	120.239.109.172(广东-阳江)	3	3	3	3	4	4	4	4	4	4	4	4	3	4	2	3	2	2	4
565	173秒	183.45.21.251(广东-珠海)	3	1	1	4	3	2	3	3	3	3	3	3	4	4	2	4	2	2	3
566	255秒	122.96.42.27(江苏-南京)	3	4	3	4	4	3	4	4	4	3	4	4	3	4	2	3	2	3	4
567	257秒	101.232.254.210(广东-深圳)	3	3	4	3	3	3	4	4	4	4	3	4	4	4	2	4	2	2	4
568	109秒	113.74.156.240(广东-清远)	3	3	3	3	3	3	3	3	3	3	3	3	3	3	2	3	2	2	3
569	509秒	183.26.115.118(广东-佛山)	2	2	4	4	3	3	5	5	5	5	5	5	5	5	2	3	2	2	5
570	127秒	223.104.65.154(广东-未知)	3	5	3	5	5	5	5	3	3	4	4	4	4	5	2	5	2	2	3
571	243秒	120.231.51.54(广东-未知)	4	4	3	3	3	3	4	4	4	4	4	4	4	4	2	3	2	1	4
572	92秒	103.27.26.75(广东-东莞)	5	4	3	3	3	4	4	4	5	4	3	3	4	4	1	5	2	3	4
573	190秒	120.239.39.128(广东-茂名)	4	4	5	4	4	4	4	4	4	4	4	4	4	4	2	4	1	1	4
574	925秒	120.231.8.94(广东-湛江)	4	4	4	4	4	4	4	4	4	3	3	3	4	4	1	4	3	3	4
575	158秒	223.74.40.230(广东-汕头)	3	3	3	3	3	3	3	3	3	3	3	3	3	3	1	3	1	3	3
576	272秒	27.37.10.202(广东-东莞)	3	2	3	3	3	3	3	3	3	3	3	3	3	3	1	3	1	4	3
577	921秒	120.239.49.34(广东-茂名)	1	1	2	4	2	3	4	4	5	5	2	2	3	4	2	4	2	1	4
578	230秒	103.27.26.81(广东-东莞)	5	4	4	4	4	4	4	4	4	4	4	4	4	4	2	5	2	2	4
579	538秒	119.140.8.51(广东-东莞)	3	3	2	4	3	5	5	4	4	4	3	1	3	4	2	4	2	3	4
580	459秒	223.104.63.104(广东-未知)	3	3	2	3	3	4	4	4	4	4	3	4	3	4	2	4	2	2	4
581	531秒	183.198.204.59(河北-保定)	4	4	4	5	4	4	4	3	4	5	5	5	3	4	2	4	2	4	3
582	780秒	120.229.232.164(广东-揭阳)	4	3	3	5	4	5	5	5	5	5	5	5	5	4	1	4	1	3	5
583	406秒	120.229.232.85(广东-揭阳)	4	4	3	3	3	4	4	4	4	4	4	4	4	4	2	4	3	2	4
584	328秒	113.110.5.110(广东-揭阳)	4	5	4	5	4	4	4	4	4	4	4	4	4	4	2	5	1	1	4
585	222秒	117.94.173.13(江苏-泰州)	5	5	5	3	3	5	5	5	5	5	5	5	5	5	1	4	2	3	5
586	177秒	113.74.5.176(广东-珠海)	3	3	3	4	4	4	4	4	4	4	4	4	4	4	2	4	1	6	4
587	305秒	120.239.56.105(广东-佛山)	5	5	5	3	3	4	5	5	4	3	4	4	4	4	2	3	2	1	5
588	816秒	113.94.118.81(广东-茂名)	3	3	3	3	3	4	4	4	4	4	4	4	3	4	2	3	2	1	4
589	270秒	1.59.40.74(黑龙江-大庆)	3	4	4	5	3	5	5	5	4	4	4	4	4	5	2	4	2	2	5
590	439秒	113.86.250.221(广东-湛江)	4	2	2	4	4	3	4	4	4	3	4	3	2	4	2	3	2	2	4
591	231秒	223.73.102.229(广东-阳江)	4	4	4	4	4	4	4	4	4	4	4	4	4	4	2	3	2	2	4
592	248秒	117.136.123.196(江西-赣州)	5	4	5	5	3	5	5	5	5	4	5	5	4	5	1	4	2	1	5
593	557秒	223.152.189.41(湖南-郴州)	4	4	4	4	4	4	4	4	4	5	4	4	3	5	2	3	2	2	4
594	1038秒	120.229.232.10(广东-揭阳)	4	2	4	3	3	3	4	4	2	4	4	3	3	3	2	3	3	1	4
595	1366秒	125.95.63.247(广东-佛山)	4	3	3	4	4	4	5	5	5	5	5	5	4	4	2	4	2	1	5
596	421秒	120.82.64.200(广东-茂名)	4	4	4	4	4	3	4	4	4	4	3	3	4	4	2	3	2	2	4
597	4212秒	117.181.90.185(广西-贵港)	3	4	4	4	2	2	4	4	4	4	4	4	4	4	2	3	2	1	4
598	555秒	120.229.240.101(广东-揭阳)	3	2	5	4	3	4	4	4	3	4	4	3	4	3	2	5	1	1	4
599	103秒	183.50.97.58(广东-湛江)	3	3	3	3	3	3	3	3	3	3	3	3	3	3	1	5	2	1	3
600	347秒	223.104.65.206(广东-东莞)	3	4	2	3	3	5	5	5	5	4	5	5	5	4	2	5	2	3	5
601	200秒	183.40.1.105(广东-广州)	4	4	4	4	4	4	4	4	4	4	4	4	4	4	2	4	1	1	4
602	647秒	120.229.74.214(广东-深圳)	4	3	4	4	4	4	4	4	4	4	4	4	3	4	2	4	2	2	4
603	645秒	103.27.25.167(广东-东莞)	4	3	4	5	3	3	5	5	5	4	5	5	4	5	2	5	2	2	5
604	167秒	223.74.239.8(广东-揭阳)	3	3	3	3	3	3	3	3	3	3	3	3	3	3	2	3	2	1	3
605	333秒	123.197.243.137(广东-茂名)	4	4	3	4	3	4	4	4	4	4	3	4	4	4	2	4	2	2	4
606	130秒	120.85.98.230(广东-广州)	3	3	3	3	3	3	3	3	3	3	3	3	3	3	2	3	2	2	3
607	227秒	113.221.107.227(湖南-常德)	3	3	3	3	3	3	3	3	3	3	3	3	3	3	2	3	1	1	3
608	256秒	223.74.90.62(广东-茂名)	3	4	3	4	4	4	4	4	4	4	4	4	4	4	2	4	2	2	4
609	796秒	117.136.12.105(广东-佛山)	5	5	5	5	5	5	5	5	5	5	5	5	4	4	2	4	1	2	5
610	149秒	223.104.64.22(广东-东莞)	5	5	5	5	5	5	5	5	5	5	4	4	5	4	2	5	1	1	5
611	148秒	223.104.64.252(广东-汕头)	5	5	5	5	5	5	5	5	5	5	5	5	5	5	2	5	1	1	5
612	242秒	223.104.65.160(广东-未知)	5	5	5	5	5	5	5	5	5	5	5	5	5	5	2	5	1	1	5
613	171秒	223.104.65.189(广东-未知)	3	2	3	3	4	5	4	4	4	4	5	4	4	5	2	4	3	2	4
614	199秒	223.104.65.81(广东-湛江)	3	3	3	4	3	3	3	3	4	4	3	3	3	3	2	3	1	1	3
615	550秒	180.91.154.62(广东-深圳)	3	3	2	2	3	2	4	4	5	4	4	4	3	5	2	3	2	1	4
616	302秒	112.96.173.209(广东-广州)	4	4	4	4	4	4	4	4	4	4	4	4	4	4	1	3	2	2	4
617	340秒	120.229.246.164(广东-揭阳)	4	3	3	3	3	3	3	3	3	3	3	3	3	3	1	4	1	3	3
618	140秒	113.117.151.53(广东-中山)	4	4	4	4	4	4	4	4	4	4	4	4	4	4	2	4	2	1	4
619	376秒	112.96.106.116(广东-广州)	2	3	4	3	3	2	2	4	4	3	4	3	5	4	1	3	3	2	4
620	215秒	120.239.112.226(广东-阳江)	4	4	4	4	4	5	5	5	5	5	3	5	4	4	2	3	2	1	5
621	348秒	223.73.130.153(广东-东莞)	3	4	4	4	3	3	4	3	3	3	4	3	4	4	2	3	2	2	3
622	321秒	120.239.12.16(广东-汕头)	3	4	3	5	3	5	3	4	3	3	4	2	4	3	2	3	1	2	4
623	182秒	117.136.79.188(广东-深圳)	4	4	4	4	4	4	4	3	4	3	4	3	4	4	2	4	2	1	3
624	645秒	183.21.80.34(广东-茂名)	4	4	4	4	3	5	4	5	5	4	4	4	4	4	2	4	2	1	5
625	517秒	106.57.117.127(云南-昆明)	4	4	3	4	2	4	4	4	4	4	4	3	4	3	2	3	2	3	4
626	406秒	223.104.64.74(广东-湛江)	3	3	3	3	3	3	3	3	3	3	3	3	4	3	2	3	2	2	3
627	236秒	183.26.113.79(广东-佛山)	4	3	3	4	4	4	4	4	4	4	4	4	4	4	2	3	2	2	4
628	183秒	113.64.21.148(广东-揭阳)	3	3	3	3	3	3	3	3	3	3	3	3	3	3	2	3	1	5	3
629	397秒	120.229.224.104(广东-揭阳)	3	4	3	4	4	4	4	3	3	3	3	2	4	3	1	4	3	1	3
630	196秒	120.239.113.67(广东-阳江)	3	3	3	3	3	3	3	3	3	3	3	3	3	3	2	3	2	2	3
631	118秒	117.136.31.228(广东-广州)	2	3	3	3	3	3	3	3	3	3	3	3	3	3	1	4	2	1	3
632	498秒	223.104.66.200(广东-未知)	4	4	3	4	4	4	4	4	4	4	3	4	4	4	2	4	2	6	4
633	219秒	120.239.161.0(广东-肇庆)	1	3	1	1	1	1	1	1	1	1	1	1	3	3	2	1	2	2	1
634	689秒	223.104.1.187(广东-江门)	3	5	5	5	5	5	3	5	5	5	5	5	5	3	2	2	1	1	5
635	194秒	223.104.65.142(广东-未知)	3	4	5	4	4	4	4	4	4	4	4	4	4	4	2	4	1	1	4
636	98秒	223.74.240.154(广东-揭阳)	3	3	3	3	3	3	3	3	3	3	3	3	3	3	2	3	1	4	3
637	392秒	117.132.195.76(北京-北京)	3	5	3	3	3	3	3	5	3	3	4	3	4	4	1	3	2	1	5
638	108秒	183.42.29.83(广东-东莞)	3	2	3	2	2	3	2	2	2	2	3	2	2	2	1	2	1	1	2
639	135秒	117.136.14.226(广西-柳州)	3	3	3	3	3	3	3	3	3	3	3	1	1	3	2	1	2	2	3
640	235秒	120.231.17.66(广东-湛江)	3	4	4	4	3	2	4	4	4	4	4	4	4	4	2	3	2	2	4
641	154秒	223.104.64.69(广东-汕头)	5	5	5	5	5	5	5	5	5	5	5	5	5	5	2	5	1	4	5
642	153秒	59.34.77.92(广东-阳江)	5	5	5	5	5	5	5	5	5	5	5	5	5	5	2	5	2	3	5
643	84秒	113.93.108.192(广东-江门)	5	5	3	3	3	3	3	3	3	3	3	3	3	3	2	3	2	5	3
644	4846秒	118.212.210.93(江西-南昌)	2	2	2	5	4	3	5	5	5	4	5	5	4	4	2	5	2	2	5
645	290秒	112.97.183.151(广东-东莞)	4	4	4	4	4	4	4	4	4	4	4	4	4	4	2	4	1	1	4
646	115秒	182.109.67.109(江西-吉安)	4	4	4	4	4	4	4	4	4	4	4	4	4	4	1	4	3	4	4
647	172秒	116.207.17.254(湖北-荆州)	3	3	3	3	3	3	3	3	3	3	3	3	3	3	2	3	3	1	3
648	222秒	117.136.41.110(广东-深圳)	4	4	2	4	4	5	5	5	3	3	5	5	5	5	2	3	2	2	5
649	212秒	220.198.71.67(广东-东莞)	4	4	4	4	4	4	4	4	4	4	4	4	4	4	1	4	1	1	4
650	170秒	119.141.16.193(广东-东莞)	3	3	3	3	3	3	3	3	3	3	3	3	3	3	2	3	1	2	3
651	151秒	113.101.58.141(广东-揭阳)	3	4	3	3	3	3	3	3	3	3	3	3	3	3	2	3	1	1	3
652	236秒	120.239.47.136(广东-茂名)	4	4	4	4	4	4	4	4	4	5	5	5	4	4	2	4	2	2	4
653	118秒	14.28.37.213(广东-肇庆)	3	3	3	3	3	3	3	3	3	3	3	3	3	3	2	3	3	4	3
654	943秒	116.5.164.221(广东-梅州)	4	3	5	3	3	3	5	5	5	5	5	5	4	5	1	4	2	2	5
655	213秒	27.43.171.63(广东-揭阳)	2	3	3	3	3	3	3	3	3	3	3	3	3	3	2	3	3	3	3
656	210秒	120.229.215.236(广东-揭阳)	3	3	2	4	2	3	4	4	4	4	4	4	3	3	1	3	3	6	4
657	332秒	117.136.41.104(广东-深圳)	4	4	3	3	3	4	3	4	4	4	4	4	4	4	2	4	2	2	4
658	154秒	120.231.9.167(广东-湛江)	4	4	4	5	4	4	4	4	5	3	4	4	4	3	2	5	2	2	4
659	1931秒	116.27.192.87(广东-江门)	4	4	4	5	3	3	4	3	5	4	5	5	3	5	2	5	2	1	3
660	401秒	60.215.234.201(山东-淄博)	5	3	4	4	4	3	3	3	3	3	3	4	3	4	2	4	1	1	3
661	183秒	120.231.70.25(广东-肇庆)	5	5	3	5	3	3	5	3	3	3	1	1	3	3	1	3	2	2	3
662	307秒	103.134.198.52(四川-成都)	5	5	5	5	5	5	5	5	5	5	5	3	5	5	2	5	1	1	5
663	750秒	111.34.131.163(山东-淄博)	3	4	4	3	3	3	3	3	3	3	2	3	3	3	2	4	1	1	3
664	551秒	223.73.17.211(广东-揭阳)	3	2	3	4	4	3	4	4	4	4	4	2	2	3	2	3	1	1	4
665	166秒	157.61.154.15(广东-佛山)	4	4	4	4	4	4	4	4	4	4	4	4	4	4	2	4	2	5	4
666	147秒	27.195.223.95(山东-淄博)	5	5	5	5	5	5	5	5	5	5	5	5	5	5	2	5	1	1	5
667	179秒	223.104.189.203(山东-济南)	3	3	3	3	3	3	3	3	3	3	3	3	3	3	2	3	1	2	3
668	255秒	42.232.191.184(河南-驻马店)	4	3	3	4	4	4	3	4	3	4	4	4	4	4	2	4	2	1	4
669	128秒	221.1.46.37(山东-淄博)	3	3	3	3	3	3	3	3	3	3	3	3	3	3	2	3	1	1	3
670	183秒	112.227.52.93(山东-淄博)	5	5	5	5	5	5	5	5	5	5	5	5	5	5	2	4	1	1	5
671	267秒	14.209.8.108(广东-肇庆)	4	5	4	5	5	2	5	5	5	5	5	5	4	4	2	4	2	1	5
672	197秒	223.96.155.164(山东-泰安)	3	3	3	3	3	3	3	3	3	3	3	3	3	3	2	3	1	1	3
673	141秒	116.7.162.72(广东-珠海)	3	3	3	4	4	4	4	4	4	4	4	4	3	3	2	3	2	2	4
674	927秒	112.227.51.206(山东-淄博)	5	4	3	5	5	5	3	3	5	4	4	3	3	5	2	5	1	1	3
675	271秒	223.96.72.13(山东-淄博)	5	5	5	5	5	5	5	5	5	5	5	5	5	5	2	5	1	1	5
676	163秒	103.134.199.13(四川-成都)	3	3	3	3	3	3	3	3	3	3	3	3	3	3	2	3	1	1	3
677	108秒	27.212.96.167(山东-淄博)	3	3	3	3	3	3	3	3	3	3	3	3	3	3	2	3	1	2	3
678	108秒	211.94.236.129(天津-天津)	3	3	3	3	3	3	3	3	3	3	3	3	3	3	2	3	1	1	3
679	185秒	112.224.20.7(山东-济南)	4	5	5	5	5	5	4	5	4	4	5	4	5	5	2	5	1	1	5
680	386秒	27.195.52.223(山东-淄博)	4	5	4	4	4	4	4	4	4	4	4	3	4	4	2	5	1	1	4
681	219秒	223.96.76.103(山东-淄博)	3	3	4	4	3	4	5	5	5	5	5	5	4	4	2	3	1	2	5
682	245秒	113.110.33.127(广东-揭阳)	4	3	4	4	4	4	4	4	4	4	4	4	3	3	2	4	1	4	4
683	235秒	103.134.199.52(四川-成都)	5	5	5	5	5	5	5	5	5	5	5	5	4	4	2	4	1	1	5
684	116秒	119.181.186.45(山东-淄博)	4	4	4	4	4	4	4	4	4	4	4	4	4	4	2	4	1	1	4
685	362秒	112.96.112.188(广东-佛山)	4	4	4	5	5	5	5	5	5	5	5	5	4	5	2	4	2	2	5
686	420秒	223.104.194.24(山东-未知)	3	3	4	4	4	4	4	4	2	3	4	3	4	4	2	4	1	1	4
687	151秒	117.136.93.250(山东-济南)	3	3	3	3	3	3	3	3	3	3	3	3	3	3	2	3	1	2	3
688	134秒	117.136.41.108(广东-深圳)	5	5	5	5	5	5	5	5	5	5	5	5	5	5	2	5	2	2	5
689	275秒	183.255.232.145(海南-儋州)	4	4	3	3	3	4	4	4	4	4	4	4	3	4	2	4	2	1	4
690	98秒	223.96.155.164(山东-泰安)	3	3	3	3	3	3	3	3	3	3	3	3	3	3	2	3	1	1	3
691	291秒	103.134.198.14(四川-成都)	4	4	4	5	4	4	4	4	3	3	2	2	3	4	2	4	1	1	4
692	289秒	60.215.235.10(山东-淄博)	5	2	3	4	4	4	4	4	4	4	3	4	4	4	2	4	1	1	4
693	606秒	113.121.112.231(山东-淄博)	4	1	3	4	3	3	3	4	4	4	4	4	4	4	2	5	1	1	4
694	269秒	223.96.73.211(山东-淄博)	3	3	3	3	3	3	3	3	3	3	3	3	3	3	2	4	1	1	3
695	364秒	183.49.252.36(广东-东莞)	4	4	4	4	4	3	4	4	4	4	3	4	4	3	2	4	1	2	4
696	162秒	183.1.254.152(广东-揭阳)	4	4	4	4	4	4	4	4	4	4	4	4	4	4	2	4	1	1	4
697	230秒	117.136.12.37(广东-佛山)	3	3	3	3	3	3	3	3	3	3	3	3	3	3	2	3	1	3	3
698	407秒	103.134.199.44(四川-成都)	3	3	3	5	4	5	5	4	4	4	3	3	3	4	2	4	1	2	4
699	346秒	140.255.160.72(山东-淄博)	3	4	3	4	4	3	4	4	4	4	4	4	3	3	2	4	1	1	4
700	118秒	113.101.58.173(广东-揭阳)	3	3	3	3	3	3	3	3	3	3	3	3	3	3	2	3	1	6	3
701	120秒	100.122.56.230(国外-保留)	5	5	5	5	5	5	5	5	5	5	5	5	5	5	2	5	1	1	5
702	151秒	223.104.92.240(北京-北京)	3	3	3	3	3	3	3	3	3	3	3	3	3	3	2	3	2	2	3
703	297秒	39.75.82.97(山东-淄博)	3	2	4	3	4	3	4	4	4	4	4	4	4	4	2	4	1	1	4
704	535秒	27.40.228.31(广东-湛江)	3	2	1	4	4	3	4	5	5	4	4	4	3	4	2	4	2	3	5
705	282秒	117.136.52.253(湖北-武汉)	3	4	3	4	4	4	4	4	4	4	4	4	4	4	2	4	1	2	4
706	197秒	116.16.17.49(广东-梅州)	3	3	3	3	3	3	3	3	3	3	3	3	3	3	1	3	1	3	3
707	176秒	183.202.85.135(山西-晋中)	4	4	4	3	2	2	3	3	2	2	3	5	4	5	2	4	2	2	3
708	1351秒	223.96.77.27(山东-淄博)	3	3	3	3	3	3	3	3	4	3	3	3	3	3	2	3	1	1	3
709	278秒	116.29.58.176(广东-阳江)	4	4	3	3	4	3	4	4	4	4	4	4	4	4	2	4	2	2	4
710	438秒	124.134.117.189(山东-淄博)	4	5	4	3	3	3	4	4	4	5	4	4	5	5	2	5	1	1	4
711	835秒	117.136.12.111(广东-佛山)	3	2	3	2	2	4	4	3	4	3	4	4	4	4	2	4	1	1	3
712	257秒	222.64.178.55(上海-上海)	5	5	4	3	4	4	5	5	5	5	5	5	4	4	2	4	2	2	5
713	256秒	183.2.122.90(广东-江门)	5	5	5	4	3	4	4	4	5	4	4	4	4	5	2	4	2	2	4
714	185秒	121.10.56.103(广东-韶关)	3	5	3	5	3	4	4	4	4	4	4	4	4	4	1	3	2	1	4
715	124秒	117.136.99.150(广西-玉林)	3	3	3	3	3	3	3	3	3	3	3	3	3	3	2	3	2	2	3
716	149秒	112.96.170.99(广东-佛山)	4	3	4	4	4	5	4	4	1	4	1	1	2	4	2	4	2	2	4
717	684秒	39.144.21.52(新疆-克孜勒苏)	3	4	5	4	5	5	5	4	4	4	5	4	4	5	2	4	2	2	4
718	208秒	14.208.219.175(广东-茂名)	3	3	3	3	3	3	3	3	3	3	3	3	3	3	2	2	2	3	3
719	157秒	223.104.65.201(广东-东莞)	3	3	3	3	3	3	3	3	3	3	3	3	3	3	2	4	1	1	3
720	205秒	120.239.213.153(广东-河源)	3	3	4	4	2	4	4	4	4	4	4	4	4	4	2	3	2	1	4
721	439秒	223.104.65.170(广东-未知)	5	5	5	5	5	5	5	5	3	3	3	2	4	2	1	4	1	5	5
722	523秒	117.136.93.185(山东-济南)	5	5	5	5	5	5	5	5	5	5	5	3	5	5	2	4	1	6	5
723	182秒	183.1.102.38(广东-韶关)	3	3	3	3	3	3	4	4	4	4	4	4	4	4	2	3	2	2	4
724	195秒	223.96.77.224(山东-淄博)	5	5	5	5	5	5	5	5	4	5	5	5	5	5	2	5	1	1	5
725	328秒	223.96.79.149(山东-淄博)	5	5	5	5	5	5	5	5	5	5	5	5	5	5	2	5	1	3	5
726	167秒	182.34.201.193(山东-淄博)	5	5	5	5	5	5	5	5	5	5	5	5	5	5	2	5	1	4	5
727	107秒	14.221.36.53(广东-东莞)	5	5	5	5	5	5	5	5	5	5	5	5	5	5	2	4	1	1	5
728	441秒	223.104.64.21(广东-东莞)	4	4	3	4	3	4	4	4	4	3	4	4	4	4	2	3	1	3	4
729	255秒	117.136.79.145(广东-深圳)	3	3	4	4	4	4	4	4	4	4	4	4	4	4	2	4	1	2	4
730	195秒	100.122.56.236(国外-保留)	4	4	4	4	4	4	4	4	4	4	4	4	4	4	2	5	1	1	4
731	196秒	117.136.103.18(安徽-合肥)	3	3	3	3	3	3	3	3	3	3	3	3	3	3	2	3	1	1	3
732	286秒	223.104.66.210(广东-未知)	3	4	4	3	3	4	4	4	4	4	4	4	4	4	1	3	2	1	4
733	1963秒	182.34.203.88(山东-淄博)	4	3	5	4	4	4	4	4	4	4	4	4	4	4	2	4	1	1	4
734	115秒	218.19.154.41(广东-广州)	3	4	4	3	3	3	3	3	3	3	3	3	3	3	1	4	3	6	3
735	707秒	120.239.138.216(广东-湛江)	3	4	4	3	3	3	3	3	4	3	3	3	3	3	2	3	2	2	3
736	138秒	120.239.109.15(广东-阳江)	4	4	4	4	4	4	4	4	4	4	4	4	4	4	2	3	2	4	4
737	310秒	223.104.1.215(广东-江门)	5	4	3	4	5	1	4	4	4	4	5	5	5	5	2	3	2	2	4
738	523秒	39.149.178.254(河南-平顶山)	3	4	4	4	4	3	3	4	4	4	4	3	4	3	2	4	1	1	4
739	134秒	223.96.74.186(山东-淄博)	3	3	3	3	3	3	3	3	3	3	3	3	3	3	2	3	1	1	3
740	233秒	112.96.170.109(广东-佛山)	4	4	5	5	2	2	4	4	4	4	4	4	5	5	2	4	2	1	4
741	183秒	223.104.64.4(广东-东莞)	4	2	3	3	3	3	3	3	3	3	3	3	3	3	2	3	1	2	3
742	386秒	120.231.42.12(广东-茂名)	3	3	3	3	3	3	4	4	4	3	3	4	4	4	2	3	2	1	4
743	200秒	14.118.59.236(广东-江门)	4	4	2	3	2	4	4	4	4	3	3	2	3	4	2	4	1	1	4
744	228秒	223.104.189.195(山东-济南)	5	5	5	5	5	5	5	5	5	5	5	5	5	5	2	4	1	1	5
745	536秒	103.27.26.13(广东-东莞)	5	5	4	4	3	3	4	5	5	4	3	3	3	4	2	4	2	1	5
746	193秒	113.101.56.107(广东-揭阳)	3	3	4	3	4	4	4	4	4	4	4	3	3	3	2	4	1	3	4
747	357秒	39.130.106.219(云南-昆明)	4	4	3	5	5	5	5	5	5	5	4	4	4	4	1	4	2	4	5
748	286秒	112.93.61.155(广东-佛山)	4	4	3	4	4	3	4	4	4	4	4	3	3	4	2	4	2	1	4
749	129秒	117.132.192.87(北京-北京)	5	5	5	5	5	5	5	5	5	5	5	5	5	5	2	5	3	1	5
750	443秒	120.239.40.162(广东-茂名)	2	2	1	3	2	2	4	4	4	4	5	5	2	4	2	3	2	1	2
751	531秒	113.101.183.202(广东-茂名)	3	4	1	5	2	4	4	3	4	2	2	2	4	3	2	3	2	3	2
752	107秒	117.136.41.95(广东-茂名)	3	3	3	3	3	3	3	3	3	3	3	3	3	3	2	3	3	3	5
